# Supplementary material for: Ngwevu intloko: a new early sauropodomorph dinosaur from the Lower Jurassic Elliot Formation of South Africa and comments on cranial ontogeny in Massospondylus carinatus
Source: PeerJ. 2019 Aug 5;7:e7240. doi: 10.7717/peerj.7240 (PMC6687053; doi:10.7717/peerj.7240)
Supplement: Supplemental Information 2 [file peerj-07-7240-s002.nexus]

#NEXUS
[written Thu May 02 14:35:17 CAT 2019 by Mesquite  version 3.31 (build 859) at DESKTOP-JAKR6B3/146.141.25.76]

BEGIN TAXA;
	TITLE Taxa;
	DIMENSIONS NTAX=55;
	TAXLABELS
		Euparkeria Marasuchus Aardonyx Adeopapposaurus Agnosphitys Anchisaurus Antetonitrus Barapasaurus Camelotia Cetiosaurus Chindesaurus Chromogisaurus Coloradisaurus Efraasia Eoraptor Eucnemesaurus_fortis Eucnemesaurus_entaxonis Gongxianosaurus Guaibasaurus Herrerasaurus Ignavusaurus Isanosaurus Jingshanosaurus Leonerasaurus Lessemsaurus Leyesaurus Lufengosaurus_hueni Mamenchisaurus 'Massospondylus carinatus BP/1/5241' 'Massospondylus carinatus BP/1/4934' 'Ngwevu intloko BP/1/4779' Massospondylus_kaalae_ Melanorosaurus Mussaurus Omeisaurus Panphagia Pantydraco Patagosaurus Plateosaurus_engelhardti Plateosaurus_gracilis Plateosaurus_ingens Plateosaurus_erlenbergensis Plateosauravus Pulanesaura Ruehleia Sarahsaurus_aurifontanalis Saturnalia Seitaad Shunosaurus Silesaurus Spinophorosaurus Staurikosaurus Tazoudasaurus Vulcanodon Yunnanosaurus 
	;

END;


BEGIN CHARACTERS;
	TITLE  Ngwevu_intloko_matrix;
	DIMENSIONS  NCHAR=382;
	FORMAT DATATYPE = STANDARD GAP = - MISSING = ? SYMBOLS = "  0 1 2 3 4 5";
	CHARSTATELABELS 
		1 'Entire skull: Ratio of maximum anteroposterior length of skull to proximodistal length of femur' /  greater_than_0.6 less_than_0.6,
		2 'Premaxilla:  ventrolateral margin of alveolar region extends further ventrally than ventromedial margin in anterior/posterior view' /  absent present,
		3 'Entire skull: Dorsoventral height of skull at posterior margin of the external naris' /  more_than_0.6_the_height_of less_than_0.6_the_height_of_,
		4 'Premaxilla: Foramen on the lateral surface of the premaxillary body' /  '^nabsent' present,
		5 'Premaxilla: Morphology of the distal end of the nasal ramus (dorsal ramus) of the premaxilla' /  tapered mediolaterally_expanded,
		6 'Premaxilla:  Lateral surface of the premaxilla' /  convex 'with an inflection at the base of the nasal ramus (dorsal process)   ',
		7 'Premaxilla: Size and position of the maxillary ramus (posterolateral process) of the premaxilla' /  large_and_lateral_to_the_anteromedial_process_of_the_premaxillary_ramus_of_the_maxilla_ small_and_medial_to_the_anterior_process_of_the_maxilla,
		8 'Premaxilla: Contact between the maxillary ramus of the premaxilla and the premaxillary ramus of the nasal' /  'Absent, separated by maxilla' Present,
		9 'Premaxilla: Relationship between the maxillary ramus of the premaxilla and the premaxillary ramus of the nasal' /  _broad_sutured _point_contact,
		10 'Premaxilla:  Posteromedial process of the premaxilla' /  absent 'present^n',
		11 'Maxilla: Shape of the anteromedial process of the premaxillary ramus of the maxilla' /  'narrow, elongated and projecting anterior to lateral premaxilla-maxilla suture' 'short, broad and level with lateral premaxilla-maxilla^nsuture',
		12 'External narial fossa: Development of external narial fossa' /  absent_to_weak well_developed_with_sharp_posterior_and_anteroventral_rims,
		13 'Maxilla: Maxillary contribution to the posterior and posteroventral margins of the narial fossa' /  absent present,
		14 'Maxilla: Development of narial fossa on the premaxillary ramus of the maxilla (anterior ramus)  ' /  weak_and_orientated_laterally_to_dorsolaterally '^nwell developed and forming a horizontal shelf',
		15 'Subnarial foramen: presence' /  Absent Present,
		16 'Subnarial foramen: Size and position of subnarial foramen ' /  'small (no larger than adjacent maxillary neurovascular foramina) and positioned outside of narial fossa' 'large and on the rim, or inside, the narial fossa',
		17 'Subnarial foramen: Shape of subnarial foramen' /  rounded 'slot-shaped',
		18 'External naris: ratio of anteroposterior diameter of external naris to anteroposterior diameter of orbit, both at midheight' /  _less_than_0.5_of_the_orbital_diameter 'greater than^n 0.5 of the orbital diameter',
		19 'External naris:  Shape of the external naris (in adults)' /  rounded subtriangular_with_an_acute_posteroventral_corner,
		20 'External naris: Level of the anteroventral corner of the external naris (anterior margin) ' /  ' anterior^n to the midlength of the premaxillary body' posterior_to_the_midlength_of_the_premaxillary_body,
		21 'External naris: Level of the posteroventral corner of external naris (posterior margin)' /  'anterior to, or level with the premaxilla-maxilla suture  ' posterior_to_the_first_maxillary_alveolus__ posterior_to_the_midlength_of_the_maxillary_tooth_row_and_the_anterior_margin_of_the_antorbital_fenestra,
		22 'Snout:  Dorsal margin of the snout in lateral view' /  straight_to_gently_convex with_a_depression_behind_the_naris,
		23 'Nasal: Mediolateral width of maxillary ramus (anteroventral process) of nasal at its base' /  'less^n than the width of the anterodorsal process at its ^nbase' 'greater than the width of the anterodorsal process at its ^nbase',
		24 'Nasal: contribution to margin og antorbital fossa' /  Absent present,
		25 'Nasal: relationship with dorsal margin of the antorbital fossa' /  lateral_margin_overhangs_the_antorbital_fossa_and_forms_its_dorsal_margin___ 'overhang extensive, obscuring the dorsal lacrimal/almaxilla contact in lateral view',
		26 'Nasal: Acuminate frontal ramus (posterolateral process) of the nasal overlapping the lacrimal   ' /  absent present,
		27 'Maxilla: Anterior margin of the maxilla in lateral view' /  'slopes continuously^n towards the rostral tip' 'with a strong inflection at the base^n of the ascending ramus, creating a rostral ramus with parallel ^ndorsal and ventral margins',
		28 'Maxilla: Length of premaxillary ramus of the maxilla (anterior ramus) ' /  less_than_its_dorsoventral_depth greater_than_its_dorsoventral_depth,
		29 'Maxilla: Shape of the jugal ramus of the maxilla (main body) in lateral view' /  tapering_posteriorly dorsal_and_ventral_margins_parallel_for_most_of_their_,
		30 'Antorbital fossa: Anteroposterior length of the antorbital fossa' /  greater_than_that_of_the_orbit '^nless than that of the orbit',
		31 'Antorbital fossa: Posteroventral extent of medial wall of antorbital fossa   ' /  reaching_the_anterior_tip_of_jugal terminating_anterior_to_the_anterior_tip_of_jugal,
		32 'Antorbital fenestra: Posteroventral extent of antorbital fenestra' /  reaching_the_anterior_tip_of_jugal terminating_anterior_to_the_anterior_tip_of_jugal,
		33 'Maxilla: Development of the antorbital fossa on the lacrimal ramus (ascending ramus)  of the maxilla' /  'deeply impressed and delimited by a^n sharp, scarp-like rim' 'weakly impressed and delimited by a^n rounded rim or a change in slope',
		34 Antorbital_fossa /  Absent Present,
		35 'Antorbital fossa: Shape of the antorbital fossa' /  'crescentic with a strongly ^nconcave posterior margin that is roughly parallel to the rostral^n margin of the antorbital fossa' 'subtriangular with a straight^n to gently concave posterior margin',
		36 'Neurovascular foramina: Size of the neurovascular foramen at the posterior end of ' /  not_larger_than_the_others 'distinctly ^nlarger than the others in the row',
		37 'Neurovascular foramina:  Opening direction of the neurovascular foramen at the posterior end of the lateral maxillary row' /  caudally 'rostrally, ventrally or laterally',
		38 'Neurovascular foramina: Arrangement of lateral maxillary neurovascular foramina' /  linear irregular,
		39 'Maxilla: Longitudinal ridge on the posterior end of the lateral surface of the maxilla' /  absent present,
		40 'Lacrimal: Exposure of lacrimal on dorsal surface of the skull ' /  present absent,
		41 'Lacrimal: Shape of lacrimal in lateral view   ' /  dorsoventrally_short_and_blockshaped dorsoventrally_elongate_and_shaped_like_an_inverted_L,
		42 Orientation_of_the_lacrimal_orbital_margin /  strongly_sloping_anterodorsally erect_and_close_to_vertical,
		43 'Lacrimal: Anterior ramus of the lacrimal' /  Absent Present,
		44 'Lacrimal: Length of the anterior ramus of the lacrimal   ' /  greater_than_half_the_length_of_the_ventral_ramus less_than_half_the_length_of_the_ventral_ramus,
		45 'Lacrimal: Sheet of bone present at the lateral boundary of the junction between anterior and ventral rami of lacrimal' /  absent_and_antorbital_fossa_laterally_exposed 'present, obscuring posterodorsal corner of antorbital^nfossa',
		46 'Lacrimal: Extension of the antorbital fossa onto the ventral end of the lacrimal' /  present absent,
		47 'Prefrontal: Lacrimal ramus (ventral process) of prefrontal extending down the posteromedial side of the lacrimal' /  present absent,
		48 'Prefrontal: Dorsoventral height of the lacrimal ramus (ventral process) of the prefrontal' /  'More than 0.5 times that of the jugal ramus (ventral ramus) of lacrimal ' 'Less than 0.5 times that of the jugal ramus (ventral ramus) of the lacrimal ',
		49 'Prefrontal: Maximum transverse width of the prefrontal' /  less_than_0.25_of_the_skull_width_at_that_level more_than_0.25_of_the_skull_width_at_that_level,
		50 'Orbit: Shape in lateral view ' /  subcircular ventrally_constricted_making_the_orbit_subtriangular,
		51 'Frontal: Slender anterior process of the frontal intruding between the prefrontal and the nasal' /  absent present,
		52 'Jugal: Jugal-lacrimal relationship' /  lachrymal_overlapping_lateral_surface_of_jugal_or_abutting_it_dorsally jugal_overlapping_lachrymal_laterally,
		53 'Jugal: Shape of the suborbital region of the jugal' /  an_anteroposteriorly_elongate_bar an_anteroposteriorly_shortened_plate,
		54 'Jugal: Dorsally extending process of the anterior jugal  ' /  present absent,
		55 'Jugal:  Ratio of the minimum dorsoventral height of the jugal below the orbit to the distance between the anterior end of the jugal and the anteroventral corner of the infratemporal fenestra' /  less_than_0.2 greater_than_0.2,
		56 'Postorbital: Mediolateral width of the jugal ramus(ventral ramus) of the postorbital   ' /  _less_than_its_rostrocaudal_width_at_midshaft greater_than_its_rostrocaudal_width_at_midshaft,
		57 'Postorbital: Shape of the dorsal margin in lateral view ' /  straight_to_gently_curved with_a_distinct_embayment_between_the_anterior_and_posterior_dorsal_processes,
		58 'Postorbital: Distal end of frontal process, distinct concave notch between parietal and frontal facets' /  Absent Present,
		59 'Postorbital rim: Relative height ' /  flush_with_the_posterior_lateral_process_of_the_postorbital raised_so_that_it_projects_laterally_to_the_posterior_dorsal_process,
		60 Postfrontal_bone /  present absent,
		61 'Infratemporal fenestra: Position of the anterior margin' /  behind_the_orbit extends_under_the_rear_half_of_the_orbit extends_as_far_forward_as_the_midlength_of_the_orbit,
		62 'Frontal: Frontal contribution to the supratemporal fenestra  ' /  present absent,
		63 'Frontal: Presence of anterior portion of supratemporal fossa on posterior end of dorsal surface of frontal ' /  Weak 'Deeply excavated, forming a scarp- like margin ',
		64 'Supratemporal fenestra: Orientation of the long axis ' /  longitudinal transverse,
		65 'Squamosal: Dorsoventral height of the quadratojugal ramus relative to the anteroposterior length at its base   ' /  less_than_four_times_its_width greater_than_four_times_its_width,
		66 'Squamosal: Proportion of infratemporal fenestra bordered by squamosal (quadratojugal ramus)' /  more_than_0.5_of_the_depth_of_the_infratemporal_fenestra less_than_0.5_of_the_depth_of_the_infratemporal_fenestra,
		67 'Squamosal: Squamosal-quadratojugal contact' /  present absent,
		68 'Squamosal: Nature of squamosal-quadratojugal contact' /  'Point/narrow contact, dorsoventrally oriented' 'Broad contact, anteroposteriorly oriented',
		69 'Quadratojugal: Angle of divergence between jugal and squamosal rami of quadratojugal in lateral view' /  close_to_90_degrees close_to_parallel,
		70 'Quadratojugal: Length of jugal ramus (entire ventral margin, to quadratojugal angle)  ' /  no_longer_than_the_squamosal_ramus longer_than_the_squamosal_ramus,
		71 'Quadratojugal: Shape of the anterior end of the jugal ramus' /  tapered dorsoventrally_expanded,
		72 'Quadratojugal: Relationship of quadratojugal to jugal   ' /  jugal_overlaps_the_lateral_surface_of_the_quadratojugal quadratojugal_overlaps_the_lateral_surface_of_the_jugal quadratojugal_sutures_along_the_ventrolateral_margin_of_the_jugal,
		73 'Quadrate foramen: Position of the quadrate foramen   ' /  'on the quadrate-quadratojugal suture' 'deeply incised into, and partly encircled by, the quadrate' 'on the quadrate-squamosal suture, just below the quadrate head',
		74 Shape_of_posterolateral_margin_of_quadrate /  sloping_anterolaterally_from_posteromedial_ridge everted_posteriorly_creating_a_posteriorly_facing_fossa 'posterior fossa deeply excavated, invading quadrate body',
		75 'Quadrate: Exposure of the lateral surface of the quadrate head in lateral view in specimens with articulated skull bones' /  'absent, covered by lateral sheet of the squamosal' present,
		76 'Quadrate: Proportion of the dorsoventral height of the quadrate that is occupied by the pterygoid wing ' /  less_than_70_per_cent greater_than_70_per_cent,
		77 'Quadrate: Angle between quadratojugal and pterygoid rami' /  'Between 0 and 30 degrees, near parallel' Between_30_degrees_and_90_degrees Greater_than_90_degrees,
		78 'Quadrate: Ventral extent of condyles' /  Both_condyles_extend_to_the_same_ventral_level Medial_condyle_extends_farther_ventrally lateral_condyle_extends_farther_ventrally,
		79 'Parietal: Dorsoventral height of the posterior wing  of the parietal   ' /  less_than_1.5_times_the_depth_of_the_foramen_magnum more_than_1.5_times_the_depth_of_the_foramen_magnum,
		80 'Supraoccipital Position of foramina for mid-cerebral vein on occiput' /  between_supraoccipital_and_parietal on_the_supraoccipital,
		81 'Postparietal fenestra: an opening along the skull midline between the anterior side of the dorsal end of the supraoccipital and the posterior surface of the parietals' /  absent present,
		82 'Supraoccipital: Shape of the supraoccipital in posterior view' /  'diamond-shaped, at least as high as wide' semilunate_and_wider_than_high,
		83 'Supraoccipital: Orientation of the anteroposterior axis of the dorsal surface  of the supraoccipital in lateral view   ' /  erect_to_gently_sloping strongly_sloping_forward_so_that_the_dorsal_tip_lies_level_with_the_basipterygoid_processes,
		84 'Exoccipital: Orientation of the long axis of the paroccipital processes in posterior view' /  dorsolateral_to_horizontal_ ventrolateral,
		85 'Exoccipital: Orientation of the long axis of the paroccipital processes in dorsal view' /  'posterolateral forming a V-shaped occiput' lateral_forming_a_flat_occiput,
		86 'Post-temporal fenestra: Size of the post-temporal fenestra' /  large_fenestra a_small_hole_that_is_much_less_than_half_the_depth_of_the_paroccipital_process,
		87 'Prootic: Shape of ventral portion' /  'rectangular, anteroposteriorly longer than dorsoventrally high' 'Bulbous, almost as anteroposteriorly long as dorsoventrally high',
		88 'Basal tubera: Shape in ventral view   ' /  basisphenoidal_component_anterior_to__basioccipital_component__ basisphenoidal_component_lateral_to_the_basioccipital_component__,
		89 'Basisphenoid: Length of the basipterygoid processes (from the top of the parasphenoid to the distal tip of the process)' /  'less than the height of the braincase (from the top of the parasphenoid to the top of the supraoccipital)' 'greater than the height of the braincase (from the top of the parasphenoid to the top of the supraoccipital)',
		90 'Basisphenoid: Angle separating the long axes of the basiperygoid processes in anterior view' /  60_degrees_or_less More_than_60_degrees,
		91 'Basisphenoid:  Ridge  formed along the junction of the parabasisphenoid and the basioccipital, between the basal tuberae in ventral view' /  'absent with the basal tuberae being separated by a deep posteriorly opening U-shaped fossa  ' Present,
		92 'Basisphenoid:  Ridge  formed along the junction of the parabasisphenoid and the basioccipital, between the basal tuberae in ventral view' /  present_with_a_smooth_anterior_face__ present_with_a_median_fossa_on_the_anterior_face__,
		93 'Basisphenoid: Dorsoventrally high septum spanning the interbasipterygoid space    ' /  absent present,
		94 'Basisphenoid: Basisphenoid recess' /  Absent_to_weak Present_and_deeply_excavated,
		95 'Basisphenoid: Dorsoventral height of the cultriform process' /  much_less_than_the_transverse_width about_equal_to_the_transverse_width,
		96 'Basisphenoid: orientation of basipterygoid processes long axes in lateral view' /  Extend_anteroventrally Extend_ventrally_or_near_ventrally Extend_posteroventrally,
		97 'Basisphenoid: Basal tubera ventral margin' /  basal_tubera_ventral_margins_extends_as_far_ventrally_as_basipterygoid_processes_ventral_margins Basipterygoid_processes_ventral_margins_extend_further_ventrally_than_that_of_basal_tubera,
		98 'Basisphenoid: Basal tubera ventral margin' /  Level_or_dorsal_to_proximal_base_of_basipterygoid_processes Ventral_to_proximal_base_of_basipterygoid_processes,
		99 'Basisphenoid: Orientation of long axis of cultriform process' /  'Anteroposteriorly oriented, horizontal' Slopes_posteroventrally Slopes_anteroventrally,
		100 'Basisphenoid: Orientation of main body (axis passing through middle of posterior margin of basal tubera and junction between base of basipterygoid process and cultriform process) in lateral view' /  'Anteroposteriorly oriented, horizontal' Slopes_anteroventrally,
		101 'Laterosphenoid: Length of postorbital ramus' /  'Short (subequal to supraoccipital ramus)' 'Long (more than 10% longer than supraoccipital ramus)',
		102 'Laterosphenoid: Orientaton of postorbital ramus ' /  Extends_laterally Extends_anterodorsally,
		103 'Laterosphenoid: orientation of frontal ramus' /  Extends_medially Extends_anteromedially,
		104 'Basioccipital: ventral margin of basioccipital condyle ' /  Aligned_with_or_ventral_to_proximal_base_of_basipterygoid_processes Dorsal_to_proximal_base_of_basipterygoid_processes,
		105 'Ectoperygoid: Shape of jugal process of ectopterygoid' /  gently_curved 'strongly recurved and hook-like',
		106 'Ectopterygoid: Distal end of jugal process of ectopterygoid' /  Tapering_ 'Non tapering, broad rectangular distal end' 'Expands anteroposteriorly, forming a T-shaped dorsal and ventral profile',
		107 'Ectopterygoid: Pneumatic fossa on the ventral surface of the ectopterygoid   ' /  present absent,
		108 'Ectopterygoid: Relationship of the ectopterygoid to the pterygoid' /  ectopterygoid_overlapping_the_ventral_surface_of_the_pterygoid ectopterygoid_overlapping_the_dorsal_surface_of_the_pterygoid,
		109 'Palatine: Position of the maxillary articular surface of the palatine' /  along_the_lateral_margin_of_the_bone at_the_end_of_a_narrow_anterolateral_process_due_to_the_absence_of_the_posterolateral_process,
		110 'Palatine: Centrally located tubercle on the ventral surface of palatine ' /  absent present,
		111 'Pterygoid: Medial process of the pterygoid forming a hook around the basipterygoid process' /  Absent Present,
		112 'Pterygoid: Orientation of medial process of the pterygoid forming a hook around the basipterygoid process' /  'horizontally oriented and blunt-ended' rising_dorsomedially_and_tapering horizontally_oriented_and_tapering,
		113 'Vomer: Length' /  less_than_0.25_of_the_total_skull_length more_than_0.25_of_the_total_skull_length,
		114 'Jaw: Position of jaw joint in lateral view' /  no_lower_than_the_level_of_the_dorsal_margin_of_the_dentary depressed_well_below_this_level,
		115 'Jaw: Shape articulated premaxillae and maxillae in ventral view' /  narrow_with_an_acute_rostral_apex 'broad and U-shaped',
		116 'Mandibular fenestra: anteroposterior length of the external mandibular fenestra   ' /  more_than_0.1_of_the_length_of_the_mandible less_than_0.1_of_the_length_of_the_mandible,
		117 'Tooth row: Posterior end of dentary tooth row medially inset with a thick lateral ridge on the dentary forming a buccal emargination   ' /  absent present,
		118 'Dentary: Maximum dorsoventral height to anteroposterior length ratio of the dentary   ' /  less_than_0.2 greater_than_0.2,
		119 'Dentary: Orientation of ventral margin of dentary in lateral view   ' /  in_line_with_the_long_axis_of_the_dentary strongly_curved_ventrally,
		120 'Dentary: Position of first dentary tooth   ' /  adjacent_to_symphysis 'inset one tooth''s width from the symphysis',
		121 'Dentary: Dorsoventral expansion at the symphyseal end of the ' /  absent present,
		122 Splenial_foramen /  absent present,
		123 Splenial_foramen_ /  present_and_enclosed present_and_open_anteriorly,
		124 'Splenial-angular joint' /  flattened_sutured_contact 'synovial joint surface between tongue-like process of angular fitting in groove of the splenial',
		125 'Articular: Stout, triangular, medial process of the articular, behind the glenoid' /  present_ absent,
		126 'Retroarticular process: anteroposterior length of the retroarticular process' /  less_than_the_depth_of_the_mandible_below_the_glenoid greater_than_the_depth_of_the_mandible_below_the_glenoid,
		127 'Articular: Strong medial embayment behind glenoid of the articular in dorsal view' /  absent present,
		128 'Teeth: Number of premaxillary teeth   ' /  four more_than_four,
		129 'Teeth: Number of dentary teeth (in adults)' /  less_than_18 18_or_more,
		130 'Teeth: Arrangement of teeth within the jaws   ' /  'linearly placed, crowns not overlapping' imbricated_with_distal_side_of_tooth_overlapping_mesial_side_of_the_succeeding_tooth,
		131 'Teeth: Orientation of the maxillary tooth crowns' /  erect procumbent,
		132 'Teeth: Orientation of the dentary tooth crowns' /  erect procumbent,
		133 'Teeth: Teeth with basally constricted crowns' /  absent present,
		134 'Tooth: tooth occlusal wear facets   ' /  absent present,
		135 'Teeth: Mesial and distal serrations of the teeth' /  fine_and_set_at_right_angles_to_the_margin_of_the_tooth coarse_and_angled_upwards_at_an_angle_of_45_degrees_to_the_margin_of_the_tooth,
		136 'Teeth: Serrations on maxillary and dentary teeth' /  Absent Present,
		137 'Teeth: Distribution of serrations on the maxillary and dentary teeth' /  present_on_both_the_mesial_and_distal_carinae absent_on_the_distal_carinae,
		138 'Teeth: Long axis of the tooth crowns distally recurved' /  present absent,
		139 'Teeth: Texture of the enamel surface' /  entirely_smooth finely_wrinkled_in_some_patches extensively_and_coarsely_wrinkled,
		140 'Teeth: Lingual concavities of the teeth   ' /  absent present,
		141 'Teeth:  Longitudinal labial grooves on the teeth' /  absent present,
		142 'Teeth: Distribution of the serrations along the mesial and distal carinae of the tooth' /  extend_along_most_of_the_length_of_the_crown restricted_to_the_upper_half_of_the_crown,
		143 Number_of_cervical_vertebrae /  eight_or_fewer '9-10' '12-13' more_than_13,
		144 'Shallow, dorsally facing fossa on the atlantal neurapophysis bordered by a dorsally everted lateral margin' /  absent present,
		145 Width_of_axial_intercentrum /  less_than_width_of_axial_centrum greater_than_width_of_axial_centrum,
		146 Position_of_axial_prezygapophyses /  on_the_anterolateral_surface_of_the_neural_arch mounted_on_anteriorly_projecting_pedicels,
		147 Posterior_margin_of_the_axial_postzygapophyses /  overhang_the_axial_centrum flush_with_the_caudal_face_of_the_axial_centrum,
		148 Length_of_the_axial_centrum /  less_than_three_times_the_height_of_the_centrum at_least_three_times_the_height_of_the_centrum,
		149 'Length of the anterior cervical centra (cervicals 3-5)' /  no_more_than_the_length_of_the_axial_centrum greater_than_the_length_of_the_axial_centrum,
		150 'Length of middle to posterior cervical centra (cervical 6-8)' /  no_more_than_the_length_of_the_axial_centrum greater_than_the_length_of_the_axial_centrum,
		151 Dorsal_excavation_of_the_cervical_parapophyses /  absent present,
		152 Lateral_compression_of_the_anterior_cervical_vertebrae /  centra_are_no_higher_than_they_are_wide are_approximately_1.25_times_higher_than_wide,
		153 'Relative elongation of the anterior cervical centra (cervical 3-5)' /  lengths_of_the_centra_are_less_than_2.5_times_the_height_of_their_anterior_faces 'lengths are 2.5-4 times the height of their anterior faces' the_length_of_at_least_cervical_4_or_5_exceeds_4_times_the_anterior_centrum_height,
		154 Ventral_keels_on_cranial_cervical_centra /  present absent,
		155 Height_of_the_mid_cervical_neural_arches /  no_more_than_the_height_of_the_posterior_centrum_face greater_than_the_height_of_the_posterior_centrum_face,
		156 Cervical_epipophyses_on_the_dorsal_surface_of_the_postzygapophyses /  absent present_on_at_least_some_cervical_vertebrae,
		157 'Caudal ends of cranial, postaxial epipophyses' /  with_a_free_pointed_tip joined_to_the_postzygapophysis_along_their_entire_length,
		158 Shape_of_the_epipophyses /  tall_ridges 'flattened,^nhorizontal plates',
		159 Epipophyses_overhanging_the_rear_margin_of_the_postzygapophyses /  present_in_at_least_some_postaxial_cervical_vertebrae absent,
		160 'Anterior spur-like projections on mid-cervical neural spines' /  absent present,
		161 'Shape of mid-cervical neural spines' /  less_than_twice_as_long_as_high at_least_twice_as_long_as_high,
		162 Shape_of_cervical_rib_shafts /  short_and_posteroventrally_directed longer_than_the_length_of_their_centra_and_extending_parallel_to_cervical_column,
		163 Position_of_the_base_of_the_cervical_rib_shaft /  'level with, or higher than the ventral margin of the cervical centrum' 'located below the ventral margin due to a ventrally extended^nparapophysis',
		164 'Postzygodiapophyseal lamina in cervical neural arches 4-8' /  present absent,
		165 'Laminae of the cervical neural arches 4-8' /  'well-developed tall laminae' weakly_developed_low_ridges,
		166 Shape_of_anterior_centrum_face_in_cervical_centra /  concave flat convex,
		167 Ventral_surface_of_the_centra_in_the_cervicodorsal_transition /  transversely_rounded with_longitudinal_keels,
		168 Number_of_vertebrae_between_cervicodorsal_transition_and_primordial_sacral_vertebrae /  '15-16' no_more_than_14,
		169 Lateral_surfaces_of_the_dorsal_centra /  'with at most vague, shallow depressions' with_deep_fossae_that_approach_the_midline 'with invasive, sharp-rimmed pleurocoels',
		170 Oblique_ridge_dividing_pleural_fossa_of_cervical_vertebrae /  absent present,
		171 Laterally_expanded_tables_at_the_midlength_of_the_dorsal_surface_of_the_neural_spines /  absent_in_all_vertebrae present_on_the_pectoral_vertebrae present_on_the_pectoral_and_cervical_vertebrae,
		172 Dorsal_centra /  entirely_amphicoelous_to_amphiplatyan first_two_dorsals_are_opisthocoelous cranial_half_of_dorsal_column_is_opisthocoelous,
		173 Shape_of_the_posterior_dorsal_centra /  relatively_elongated_for_their_size strongly_axially_compressed_for_their_size,
		174 'Laminae bounding triangular infradiapophyseal fossae (chonae) on dorsal neural arches' /  absent present,
		175 Location_of_parapophysis_in_first_two_dorsals /  at_the_anterior_end_of_the_centrum 'located at the mid-length of the centrum, within the middle chonos',
		176 Parapophyses_of_the_dorsal_column_completely_shift_from_the_centrum_to_the_neural_arch /  anterior_to_the_thirteenth_presacral_vertebra posterior_to_the_thirteenth_presacral_vertebra,
		177 Orientation_of_the_transverse_processes_of_the_dorsal_vertebrae /  most_horizontally_directed all_upwardly_directed,
		178 'Contribution of the paradiapophyseal lamina to the margin of the anterior chonos in mid-dorsal vertebrae' /  present prevented_by_high_placement_of_parapophysis,
		179 Hyposphenes_in_the_dorsal_vertebrae /  absent present_but_less_than_the_height_of_the_neural_canal present_and_equal_to_the_height_of_the_neural_canal,
		180 'Prezygodiapophyseal lamina and associated anterior triangular fossa (chonos)' /  present_on_all_dorsals 'absent in mid-dorsals',
		181 Anterior_centroparapophyseal_lamina_in_dorsal_vertebrae /  absent present,
		182 Prezygoparapophyseal_lamina_in_dorsal_vertebrae /  absent present,
		183 Accessory_lamina_dividing_posterior_chonos_from_postzygapophysis /  absent present,
		184 Pneumatic_excavation_of_the_dorsal_neural_arches_ /  absent 'equivocal (e.g., no more than depressions within the infradiapophyseal chambers)' 'sharp-rimmed fossae or fenestrae clearly invading bone surface',
		185 Separation_of_lateral_surfaces_of_anterior_dorsal_neural_arches_under_transverse_processes /  widely_spaced only_separated_by_a_thin_midline_septum,
		186 'Height of dorsal neural arches, from neurocentral suture to level of zygapophyseal facets' /  much_less_than_height_of_centrum subequal_to_or_greater_than_height_of_centrum,
		187 Form_of_anterior_surface_of_neural_arch /  simple_centroprezygopophyseal_ridge broad_anteriorly_facing_surface_bounded_laterally_by_centroprezygopophyseal_lamina,
		188 Shape_of_posterior_dorsal_neural_canal /  subcircular 'slit-shaped',
		189 Height_of_middle_dorsal_neural_spines /  less_than_the_length_of_the_base higher_than_the_length_of_the_base_but_less_than_1.5_times_the_length_of_the_base greater_than_1.5_times_the_length_of_the_base,
		190 Shape_of_anterior_dorsal_neural_spines /  lateral_margins_parallel_in_anterior_view transversely_expanding_towards_dorsal_end,
		191 'Cross-sectional shape of dorsal neural spines' /  transversely_compressed broad_and_triangular 'square-shaped in posterior vertebrae',
		192 Spinodiapophyseal_lamina_on_dorsal_vertebrae /  absent present_and_separated_from_spinopostzygapophyseal_lamina present_and_joining_spinopostzygapophyseal_lamina_to_create_a_composite_posterolateral_spinal_lamina,
		193 'Well-developed, sheet-like suprapostzygapophyseal laminae' /  absent present_on_at_least_the_caudal_dorsal_vertebrae,
		194 Shape_of_the_spinopostzygapophyseal_lamina_in_middle_and_posterior_dorsal_vertebrae /  singular bifurcated_at_its_distal_end,
		195 Shape_of_posterior_margin_of_middle_dorsal_neural_spines_in_lateral_view /  approximately_straight concave_with_a_projecting_posterodorsal_corner,
		196 'Transversely expanded plate-like summits of posterior dorsal neural spines' /  absent present,
		197 Last_presacral_rib /  free fused_to_vertebra,
		198 'Sacral rib much narrower than the transverse process of the first primordial sacral vertebra (and dorsosacral if present) in dorsal view' /  absent present,
		199 Number_of_dorsosacral_vertebrae /  none one two,
		200 Caudosacral_vertebra /  absent present,
		201 Shape_of_the_iliac_articular_facets_of_the_first_primordial_sacral_rib /  singular 'divided into dorsal and ventral facets separated by a non-articulating gap',
		202 'Deep, medially-directed pit excavating the surface of the non-articulating gap of the first primordial sacral rib' /  absent_ present_,
		203 Depth_of_the_iliac_articular_surface_of_the_primordial_sacrals /  less_than_0.75_of_the_depth_of_the_ilium greater_than_0.75_of_the_depth_of_the_ilium,
		204 Sacral_ribs_contributing_to_the_rim_of_the_acetabulum /  absent present,
		205 'Posterior and anterior expansion of the transverse processes of the first and second primordial sacral vertebrae, respectively, partly roofing the intercostal space' /  absent present,
		206 Length_of_first_caudal_centrum /  greater_than_its_height less_than_its_height,
		207 Position_of_postzygapophyses_in_proximal_caudal_vertebrae /  protruding_with_an_interpostzygapophyseal_notch_visible_in_dorsal_view placed_on_either_side_of_the_caudal_end_of_the_base_of_the_neural_spine_without_any_interpostzygapophyseal_notch,
		208 A_hyposphenal_ridge_on_caudal_vertebrae /  absent present,
		209 Dorsoventral_height_of_the_bases_of_the_proximal_caudal_transverse_processes /  'shallow, restricted to the neural arches' 'deep, extending from the centrum to the neural arch',
		210 Position_of_last_caudal_vertebra_with_a_protruding_transverse_process /  distal_to_caudal_16 proximal_to_caudal_16,
		211 Orientation_of_posterior_margin_of_proximal_caudal_neural_spines /  sloping_posterodorsally vertical,
		212 Longitudinal_ventral_sulcus_on_proximal_and_middle_caudal_vertebrae /  present absent,
		213 Length_of_midcaudal_centra /  greater_than_twice_the_height_of_their_anterior_faces less_than_twice_the_height_of_their_anterior_faces,
		214 'Cross-sectional shape of the distal caudal centra' /  oval_with_rounded_lateral_and_ventral_sides 'square-shaped with flattened lateral and ventral sides',
		215 Length_of_distal_caudal_prezygapophyses /  'short, not overlapping the preceding centrum by more than a quarter' long_and_overlapping_the_preceding_the_centrum_by_more_than_a_quarter,
		216 Shape_of_the_terminal_caudal_vertebrae /  'unfused, size decreasing toward tip' 'expanded and fused to form a club-shaped tail',
		217 Length_of_the_longest_chevron /  less_than_twice_the_length_of_the_preceding_centrum greater_than_twice_the_length_of_the_preceding_centrum_,
		218 Anteroventral_process_on_distal_chevrons /  absent present,
		219 'Mid-caudal chevrons with a ventral slit' /  absent present,
		220 Longitudinal_ridge_on_the_dorsal_surface_of_the_sternal_plate /  absent present,
		221 'Dorsoventral length of the acromion process of the scapula (when the long axis of the scapula is oriented vertically)' /  less_than_1.5_times_the_minimum_width_of_the_scapula_blade greater_than_1.5_times_the_minimum_width_of_the_scapula_blade,
		222 Minimum_width_of_the_scapula /  greater_than_20_per_cent_of_its_length less_than_20_per_cent_of_its_length,
		223 Caudal_margin_of_the_acromion_process_of_the_scapula /  'rises from the blade at angle that is less than 65 degrees from the long axis of the scapula, at its steepest point' 'rises from the blade at angle that is greater than 65 degrees from the long axis of the scapula, at its steepest point',
		224 Width_of_dorsal_expansion_of_the_scapula /  less_than_the_width_of_the_ventral_end_of_the_scapula equal_to_the_width_of_the_ventral_end_of_the_scapula,
		225 Flat_caudoventrally_facing_surface_on_the_coracoids_between_glenoid_and_coracoid_tubercle /  absent present,
		226 Coracoid_tubercle /  absent present,
		227 Length_of_the_humerus /  less_than_55_per_cent_of_the_length_of_the_femur '55-65 per cent of the length of the femur' '65-70 per cent of the length of the femur' more_than_70_per_cent_of_the_length_of_the_femur,
		228 Shape_of_the_deltopectoral_crest /  subtriangular subrectangular markedly_reduced_to_low_ridge,
		229 Length_of_the_deltopectoral_crest_of_the_humerus /  less_than_30_per_cent_of_the_length_of_the_humerus '30-50 per cent of the length of the humerus' greater_than_50_per_cent_of_the_length_of_the_humerus,
		230 Shape_of_the_anterolateral_margin_of_the_deltopectoral_crest_of_the_humerus /  straight strongly_sinuous,
		231 Rugose_pit_centrally_located_on_the_lateral_surface_of_the_deltopectoral_crest /  absent present,
		232 'Well-defined fossa on the distal flexor surface of the humerus' /  present absent,
		233 Transverse_width_of_the_distal_humerus /  is_less_than_33_per_cent_of_the_length_of_the_humerus greater_than_33_per_cent_of_the_length_of_the_humerus,
		234 Shape_of_the_entepicondyle_of_the_distal_humerus /  rounded_process with_a_flat_distomedially_facing_surface_bounded_by_a_sharp_proximal_margin,
		235 Length_of_the_radius /  greater_than_80_per_cent_of_the_humerus less_than_80_per_cent_of_the_humerus,
		236 'Deep radial fossa, bounded by an anterolateral process, on proximal ulna' /  absent present_but_shallowly_defined present_with_a_well_defined_recess_deeper_than_the_transveres_width_of_the_anterior_end_of_the_anterior_process_of_the_prximal_ulna,
		237 Olecranon_process_on_proximal_ulna /  present absent greatly_enlarged_olecranon,
		238 Maximum_linear_dimensions_of_the_ulnare_and_radiale /  exceed_that_of_at_least_one_of_the_first_three_distal_carpals less_than_any_of_the_distal_carpals,
		239 Transverse_width_of_the_first_distal_carpal /  less_than_120_per_cent_of_the_transverse_width_of_the_second_distal_carpal greater_than_120_per_cent_of_the_transverse_width_of_the_second_distal_carpal,
		240 Sulcus_across_the_medial_end_of_the_first_distal_carpal /  absent present,
		241 Lateral_end_of_first_distal_carpal /  abuts_second_distal_carpal overlaps_second_distal_carpal,
		242 Second_distal_carpal /  completely_covers_the_proximal_end_of_the_second_metacarpal does_not_completely_cover_the_proximal_end_of_the_second_metacarpal,
		243 Ossification_of_the_fifth_distal_carpal /  present absent,
		244 Length_of_the_manus /  'less than 38 per cent of the humerus + radius' '38-45 per cent of the humerus + radius' 'greater than 45 per cent of the humerus + radius',
		245 Shape_of_metacarpus /  flattened_to_gently_curved_and_spreading 'a colonnade of subparallel metacarpals tightly curved into a U-shape',
		246 Proximal_width_of_first_metacarpal /  less_than_the_proximal_width_of_the_second_metacarpal greater_than_the_proximal_width_of_the_second_metacarpal,
		247 Minimum_transverse_shaft_width_of_first_metacarpal /  less_than_twice_the_minimum_transverse_shaft_width_of_second_metacarpal greater_than_twice_the_minimum_transverse_shaft_width_of_second_metacarpal,
		248 Proximal_end_of_first_metacarpal /  flush_with_other_metacarpals inset_into_the_carpus,
		249 Shape_of_the_first_metacarpal /  proximal_width_less_than_65_per_cent_of_its_length 'proximal width 65-80 per cent of its length' 'proximal width 80-100 per cent of it length' greater_than_100_per_cent_of_its_length,
		250 Strong_asymmetry_in_the_lateral_and_medial_distal_condyles_of_the_first_metacarpal /  absent_ present,
		251 Deep_distal_extensor_pits_on_the_second_and_third_metacarpals /  absent present,
		252 Shape_of_the_distal_ends_of_second_and_third_metacarpals /  subrectangular_in_distal_view trapezoidal_with_flexor_rims_of_distal_collateral_ligament_pits_flaring_beyond_extensor_rims,
		253 Shape_of_the_fifth_metacarpal /  longer_than_wide_at_the_proximal_end_with_a_flat_proximal_surface almost_as_wide_as_it_is_long_with_a_strongly_convex_proximal_articulation_surface,
		254 Length_of_the_fifth_metacarpal /  less_than_75_per_cent_of_the_length_of_the_third_metacarpal greater_than_75_per_cent_of_the_length_of_the_third_metacarpal,
		255 Length_of_manual_digit_one /  less_than_the_length_of_manual_digit_two greater_than_the_length_of_manual_digit_two,
		256 Ventrolateral_twisting_of_the_transverse_axis_of_the_distal_end_of_the_first_phalanx_of_manual_digit_one_relative_to_its_proximal_end /  absent present_but_much_less_than_60_degrees 60_degrees,
		257 Length_of_the_first_phalanx_of_manual_digit_one /  less_than_the_length_of_the_first_metacarpal greater_than_the_length_of_the_first_metacarpal,
		258 Shape_of_the_proximal_articular_surface_of_the_first_phalanx_of_manual_digit_one /  rounded with_an_embayment_on_the_medial_side,
		259 Shape_of_the_first_phalanx_of_manual_digit_one /  elongate_and_subcylindrical 'strongly proximodistally compressed and wedge-shaped',
		260 Length_of_the_penultimate_phalanx_of_manual_digit_two /  less_than_the_length_of_the_second_metacarpal greater_than_the_length_of_the_second_metacarpal,
		261 Length_of_the_penultimate_phalanx_of_manual_digit_three /  less_than_the_length_of_the_third_metacarpal greater_than_the_length_of_the_third_metacarpal,
		262 'Shape of non-terminal phalanges of manual digits two and three' /  longer_than_wide as_long_as_wide,
		263 Shape_of_the_unguals_of_manual_digits_two_and_three /  straight strongly_curved_with_tips_projecting_well_below_flexor_margin_of_proximal_articular_surface,
		264 Length_of_the_ungual_of_manual_digit_two /  greater_than_the_length_of_the_ungual_of_manual_digit_one '75-100 per cent of the ungual of manual digit one' less_than_75_per_cent_of_the_ungual_of_manual_digit_one the_ungual_of_manual_digit_two_is_absent,
		265 Phalangeal_formula_of_manual_digits_two_and_three /  'three and four, respectively' with_at_least_one_phalanx_missing_from_each_digit,
		266 Phalangeal_formula_of_manual_digits_four_and_five /  'greater than 2-0, respectively' 'less than 2-0, respectively',
		267 Strongly_convex_dorsal_margin_of_the_ilium /  absent present,
		268 Cranial_extent_of_preacetabular_process_of_ilium /  does_not_project_further_anterior_than_the_cranial_margin_of_the_pubic_peduncle projects_anterior_to_the_cranial_margin_of_the_pubic_peduncle,
		269 Shape_of_the_preacetabular_process /  blunt_and_rectangular 'with a pointed, projecting cranioventral corner and a rounded dorsum',
		270 Depth_of_the_preacetabular_process_of_the_ilium /  much_less_than_the_depth_of_the_ilium_above_the_acetabulum subequal_to_the_depth_of_the_ilium_above_the_acetabulum,
		271 Length_of_preacetabular_process_of_the_ilium /  less_than_twice_its_depth greater_than_twice_its_depth,
		272 Buttress_between_preacetabular_process_and_the_supraacetabular_crest_of_the_ilium /  present absent,
		273 Medial_wall_of_acetabulum /  fully_closing_acetabulum_with_a_triangular_ventral_process_between_the_pubic_and_ischial_peduncles partially_open_acetabulum_with_a_straight_ventral_margin_between_the_peduncles partially_open_acetabulum_with_a_concave_ventral_margin_between_the_peduncles fully_open_acetabulum_with_medial_ventral_margin_closely_approximating_lateral_rim_of_acetabulum,
		274 Length_of_the_pubic_peduncle_of_the_ilium /  less_than_twice_the_craniocaudal_width_of_its_distal_end greater_than_twice_the_craniocaudal_width_of_its_distal_end,
		275 Caudally_projecting_?heel?_at_the_distal_end_of_the_ischial_peduncle /  absent present,
		276 Length_of_the_ischial_peduncle_of_the_ilium /  similar_to_pubic_peduncle much_shorter_than_pubic_peduncle virtually_absent_so_that_the_chord_connecting_the_distal_end_of_the_pubic_peduncle_with_the_ischial_articular_surface_contacts_the_postacetabular_process,
		277 Length_of_the_postacetabular_process_of_the_ilium /  between_40_and_100_per_cent_of_the_distance_between_the_pubic_and_ischial_peduncles less_than_40_per_cent_of_the_distance_between_the_pubic_and_ischial_peduncles more_than_100_per_cent_of_the_distance_between_the_pubic_and_ischial_peduncles,
		278 Well_developed_brevis_fossa_with_sharp_margins_on_the_ventral_surface_of_the_postacetabular_process_of_the_ilium /  absent 'present, ventrally facing ' 'present, lateroventrally facing',
		279 Anterior_end_of_ventrolateral_ridge_bounding_brevis_fossa /  not_connected_to_supracetabular_crest joining_supracetabular_crest,
		280 Shape_of_the_caudal_margin_of_the_postacetabular_process_of_the_ilium /  rounded_to_bluntly_pointed square_ended with_a_pointed_ventral_corner_and_a_rounded_caudodorsal_margin,
		281 Width_of_the_conjoined_pubes /  less_than_75_per_cent_of_their_length greater_than_75_per_cent_of_their_length,
		282 Pubic_tubercle_on_the_lateral_surface_of_the_proximal_pubis /  present_ absent,
		283 Proximal_anterior_profile_of_pubis /  anterior_margin_of_pubic_apron_smoothly_confluent_with_anterior_margin_of_iliac_pedicel iliac_pedicel_set_anterior_to_the_pubic_apron_creating_a_prominent_inflection_in_the_proximal_anterior_profile_of_the_pubis,
		284 Minimum_transverse_width_of_the_pubic_apron /  much_more_than_40_per_cent_of_the_width_across_the_iliac_peduncles_of_the_ilium less_than_40_per_cent_of_the_width_across_the_iliac_peduncles_of_the_ilium,
		285 Position_of_the_obturator_foramen_of_the_pubis /  at_least_partially_occluded_by_the_iliac_pedicel_in_anterior_view completely_visible_in_anterior_view,
		286 Lateral_margins_of_the_pubic_apron_in_anterior_view /  straight concave,
		287 Orientation_of_distal_third_of_the_blades_of_the_pubic_apron /  confluent_with_the_proximal_part_of_the_pubic_apron twisted_posterolaterally_relative_to_proximal_section_so_that_the_anterior_surface_turns_to_face_laterally,
		288 Orientation_of_the_entire_blades_of_the_pubic_apron /  transverse twisted_posteromedially,
		289 Craniocaudal_expansion_of_the_distal_pubis /  absent less_than_15_per_cent_of_the_length_of_the_pubis greater_than_15_per_cent_of_the_length_of_the_pubis,
		290 Notch_separating_posteroventral_end_of_the_ischial_obturator_plate_from_the_ischial_shaft /  absent present,
		291 Elongate_interischial_fenestra /  absent present,
		292 Longitudinal_dorsolateral_sulcus_on_proximal_ischium /  absent present,
		293 Shape_of_distal_ischium /  'broad and plate-like, not distinct from obturator region' 'with a discrete rod-like distal shaft',
		294 Length_of_ischium /  less_than_that_of_the_pubis greater_than_that_of_the_pubis,
		295 Ischial_component_of_acetabular_rim /  larger_than_the_pubic_component equal_to_the_pubic_component,
		296 Shape_of_the_transverse_section_of_the_ischial_shaft /  ovoid_to_subrectangular triangular,
		297 Orientation_of_the_long_axes_of_the_transverse_section_of_the_distal_ischia /  meet_at_an_angle are_coplanar,
		298 Depth_of_the_transverse_section_of_the_ischial_shaft /  much_less_than_the_transverse_width_of_the_section at_least_as_great_as_the_transverse_width_of_the_section,
		299 Distal_ischial_expansion /  absent present,
		300 Transverse_width_of_the_conjoined_distal_ischial_expansions /  greater_than_their_sagittal_depth less_than_their_sagittal_depth,
		301 Length_of_the_hindlimb /  greater_than_the_length_of_the_trunk less_than_the_length_of_the_trunk,
		302 Longitudinal_axis_of_the_femur_in_lateral_view /  strongly_bent_with_an_offset_between_the_proximal_and_distal_axes_greater_than_15_degrees weakly_bent_with_an_offset_of_less_than_10_degrees straight,
		303 'Shape of the cross-section of the mid-shaft of the femur' /  subcircular strongly_elliptical_with_the_long_axis_orientated_mediolaterally,
		304 Angle_between_the_long_axis_of_the_femoral_head_and_the_transverse_axis_of_the_distal_femur /  about_30_degrees close_to_0_degrees,
		305 Shape_of_femoral_head /  roughly_rectangular_in_profile_with_a_sharp_medial_distal_corner roughly_hemispherical_with_no_sharp_medial_distal_corner,
		306 Posterior_proximal_tubercle_on_femur /  well_developed indistinct_to_absent,
		307 Shape_of_the_lesser_trochanter /  small_rounded_tubercle 'proximodistally orientated, elongate ridge' absent,
		308 Position_of_proximal_tip_of_lesser_trochanter /  level_with_the_femoral_head distal_to_the_femoral_head,
		309 Projection_of_the_lesser_trochanter /  just_a_scar_upon_the_femoral_surface a_raised_process,
		310 Transverse_ridge_extending_laterally_from_the_lesser_trochanter /  absent_ present,
		311 Height_of_the_lesser_trochanter_in_cross_section /  less_than_its_basal_width at_least_as_high_as_its_basal_width,
		312 Position_of_the_lesser_trochanter_in_anterior_view /  near_the_centre_of_the_anterior_face_of_the_femoral_shaft close_to_the_lateral_margin_of_the_femoral_shaft,
		313 Visibility_of_the_lesser_trochanter_in_posterior_view /  not_visible visible,
		314 Height_of_the_fourth_trochanter /  a_low_rugose_ridge a_tall_crest,
		315 Position_of_the_fourth_trochanter_along_the_length_of_the_femur /  in_the_proximal_half straddling_the_midpoint,
		316 Symmetry_of_the_profile_of_the_fourth_trochanter_of_the_femur /  subsymmetrical_without_a_sharp_distal_corner asymmetrical_with_a_steeper_distal_slope_than_the_proximal_slope_and_a_distinct_distal_corner Symmetrical_almost_rectagular_in_lateral_view_with_proximal_and_distal_crners_approaching_an_angle_of_almost_0,
		317 Shape_of_the_profile_of_the_fourth_trochanter_of_the_femur /  rounded subrectangular,
		318 Position_of_fourth_trochanter_along_the_mediolateral_axis_of_the_femur /  centrally_located on_the_medial_margin,
		319 Extensor_depression_on_anterior_surface_of_the_distal_end_of_the_femur /  absent present,
		320 Size_of_the_medial_condyle_of_the_distal_femur /  'subequal to the fibular + lateral condyles' 'larger than the fibular + lateral condyles',
		321 'Well-developed tibiofibular crest on distal femur' /  absent present,
		322 Distal_surface_of_tibiofibular_crest /  as_deep_anteroposteriorly_as_wide_mediolaterally_or_deeper wider_mediolaterally_than_deep_anteroposteriorly,
		323 'Tibia : femur length ratio' /  greater_than_1.0 between_0.6_and_1.0 less_than_0.6,
		324 Orientation_of_cnemial_crest /  projects_anteriorly_to_anterolaterally projecting_laterally,
		325 Paramarginal_ridge_on_lateral_surface_of_cnemial_crest /  absent_ present,
		326 Position_of_the_tallest_point_of_the_cnemial_crest /  close_to_the_proximal_end_of_the_crest 'about half-way along the length of the crest, creating an anterodorsally sloping proximal margin of the crest',
		327 Proximal_end_of_tibia_with_a_flange_of_bone_that_contacts_the_fibula /  absent_ present,
		328 Position_of_the_posterior_end_of_the_fibular_condyle_on_the_proximal_articular_surface_tibia /  anterior_to_the_posterior_margin_of_the_proximal_articular_surface level_with_the_posterior_margin_of_the_proximal_articular_surface,
		329 Shape_of_the_proximal_articular_surface_of_the_tibia /  transverse_width_subequal_to_anteroposterior_length transverse_width_between_0.6_and_0.9_times_anteroposterior_length anteroposterior_length_twice_the_transverse_width_or_higher,
		330 Transverse_width_of_the_distal_tibia /  subequal_to_its_craniocaudal_length greater_than_its_craniocaudal_length,
		331 Anteroposterior_width_of_the_lateral_side_of_the_distal_articular_surface_of_the_tibia /  as_wide_as_the_anteroposterior_width_of_the_medial_side narrower_than_the_anteroposterior_width_of_the_medial_side,
		332 Relationship_of_the_posterolateral_process_of_the_distal_end_of_the_tibia_with_the_fibula /  not_flaring_laterally_and_not_making_significant_contact_with_the_fibula flaring_laterally_and_backing_the_fibula,
		333 Shape_of_the_distal_articular_end_of_the_tibia_in_distal_view /  ovoid subrectangular,
		334 Shape_of_the_anteromedial_corner_of_the_distal_articular_surface_of_the_tibia /  forming_a_right_angle forming_an_acute_angle,
		335 Position_of_the_lateral_margin_of_descending_caudoventral_process_of_the_distal_end_of_the_tibia /  protrudes_laterally_at_least_as_far_as_the_craniolateral_corner_of_the_distal_tibia set_well_back_from_the_craniolateral_corner_of_the_distal_tibia,
		336 A_triangular_rugose_area_on_the_medial_side_of_the_fibula /  absent present,
		337 Transverse_width_of_the_midshaft_of_the_fibula /  greater_than_0.75_of_the_transverse_width_of_the_midshaft_of_the_tibia between_0.5_and_0.75_of_the_transverse_width_of_the_midshaft_of_the_tibia less_than_0.5_of_the_transverse_width_of_the_midshaft_of_the_tibia,
		338 Position_of_fibula_trochanter /  on_anterior_surface_of_fibula laterally_facing anteriorly_facing_but_with_strong_lateral_bulge,
		339 Depth_of_the_medial_end_of_the_astragalar_body_in_cranial_view /  roughly_equal_to_the_lateral_end 'much shallower creating a wedge-shaped astragalar body',
		340 Shape_of_the_posteromedial_margin_of_the_astragalus_in_dorsal_view /  evenly_rounded_without_formation_of_a_caudomedial_corner forming_a_moderately_sharp_corner_of_a_subrectangular_astragalus,
		341 Dorsally_facing_horizontal_shelf_forming_part_of_the_fibular_facet_of_the_astragalus /  present absent_with_a_largely_vertical_fibular_facet,
		342 Pyramidal_dorsal_process_on_the_posteromedial_corner_of_the_astragalus /  absent present,
		343 Shape_of_the_ascending_process_of_the_astragalus /  anteroposteriorly_deeper_than_transversely_wide transversely_wider_than_anteroposteriorly_deep,
		344 Posterior_extent_of_ascending_process_of_the_astragalus /  well_anterior_to_the_posterior_margin_of_the_astragalus close_to_the_posterior_margin_of_the_astragalus,
		345 Sharp_medial_margin_around_the_depression_posterior_to_the_ascending_process_of_the_astragalus /  absent_ present,
		346 Buttress_dividing_posterior_fossa_of_astragalus_and_supporting_ascending_process /  absent present_,
		347 Vascular_foramina_set_in_a_fossa_at_the_base_of_the_ascending_process_of_the_astragalus /  present_ absent_,
		348 Distal_articular_surface_of_astragalus /  relatively_flat_or_weakly_convex 'extremely convex and roller-shaped',
		349 Transverse_width_of_the_calcaneum /  greater_than_30_per_cent_of_the_transverse_width_of_the_astragalus less_than_30_per_cent_of_the_transverse_width_of_the_astragalus,
		350 Lateral_surface_of_calcaneum /  simple with_a_fossa,
		351 Medial_peg_of_calcaneum_fitting_into_astragalus /  'present, even if rudimentary' absent,
		352 Calcaneal_tuber /  large_and_well_developed highly_reduced_to_absent,
		353 'Shape of posteromedial heel of distal tarsal four (lateral distal tarsal)' /  proximodistally_deepest_part_of_the_bone no_deeper_than_the_rest_of_the_bone,
		354 Shape_of_posteromedial_process_of_distal_tarsal_four_in_proximal_view /  rounded pointed,
		355 Ossified_distal_tarsals /  present_ absent_,
		356 Proximal_width_of_the_first_metatarsal /  is_less_than_the_proximal_width_of_the_second_metatarsal at_least_as_great_as_the_proximal_width_of_the_second_metatarsal,
		357 Orientation_of_proximal_articular_surface_of_metatarsal_one /  horizontal sloping_proximolaterally_relative_to_the_long_axis_of_the_bone,
		358 Shaft_of_metatarsal_I /  closely_appressed_to_metatarsal_II_throughout_its_length 'only closely appressed proximally, with a space between metatarsals I and II distally',
		359 Orientation_of_the_transverse_axis_of_the_distal_end_of_metatarsal_one /  horizontal angled_proximomedially,
		360 Shape_of_the_medial_margin_of_the_proximal_surface_of_the_second_metatarsal /  straight concave,
		361 Shape_of_the_lateral_margin_of_the_proximal_surface_of_the_second_metatarsal /  straight_ concave,
		362 Projection_of_ventral_flange_on_proximal_surface_of_second_metatarsal /  neither_corner_appreciably_more_dveloped_than_the_other laterally_flaring_ medially_flaring_,
		363 'Well-developed facet on proximolateral corner of plantar ventrolateral flange of MT II for articulation with medial distal tarsal' /  absent present,
		364 Length_of_the_third_metatarsal /  greater_than_40_per_cent_of_the_length_of_the_tibia less_than_40_per_cent_of_the_length_of_the_tibia,
		365 Proximal_outline_of_metatarsal_III /  subtriangular_with_acute_or_rounded_posterior_border 'subtrapezoidal, with posterior border broadly exposed in plantar view',
		366 Minimum_transverse_shaft_diameters_of_third_and_fourth_metatarsals /  greater_than_60_per_cent_of_the_minimum_tansverse_shaft_diameter_of_the_second_metatarsal less_than_60_per_cent_of_the_minimum_tansverse_shaft_diameter_of_the_second_metatarsal,
		367 Transverse_width_of_the_proximal_end_of_the_fourth_metatarsal /  less_than_twice_the_anteroposterior_depth_of_the_proximal_end at_least_twice_the_anteroposterior_depth_of_the_proximal_end,
		368 Angle_formed_by_the_anterior_and_anteromedial_borders_of_metatarsal_IV /  obtuse 'right angle, or acute',
		369 Transverse_width_of_the_proximal_end_of_the_fifth_metatarsal /  less_than_25_per_cent_of_the_length_of_the_fifth_metatarsal between_30_and_49_per_centof_the_length_of_the_fifth_metatarsal greater_than_50_per_cent_of_the_length_of_the_fifth_metatarsal,
		370 Transverse_width_of_distal_articular_surface_of_metatarsal_four_in_distal_view /  greater_than_the_anteroposterior_depth less_than_the_anteroposterior_depth,
		371 Pedal_digit_five /  'reduced, non-weight bearing' 'large (fifth metatarsal at least 70 per cent of fourth metatarsal), robust and weight bearing',
		372 'Length of non-terminal pedal phalanges' /  all_longer_than_wide proximalmost_phalanges_longer_than_wide_while_more_distal_phalanges_are_as_wide_as_long 'all non-terminal phalanges are as wide, if not wider, than long',
		373 Length_of_the_first_phalanx_of_pedal_digit_one /  greater_than_the_length_of_the_ungual_of_pedal_digit_one less_than_the_length_of_the_ungual_of_pedal_digit_one,
		374 Length_of_the_ungual_of_pedal_digit_one /  'less than at least some non-terminal phalanges' 'longer than all non-terminal phalanges but shorter than first metatarsal' longer_than_the_first_metatasal,
		375 Shape_of_the_ungual_of_pedal_digit_one /  'shallow, pointed, with convex sides and a broad ventral surface' 'deep, abruptly tapering, with flattened sides and a narrow ventral surface',
		376 Shape_of_proximal_articular_surface_of_pedal_unguals /  'proximally facing, visible on medial and lateral sides' 'proximomedially facing and visible only in medial view, causing medial deflection of pedal unguals in articulation',
		377 Penultimate_phalanges_of_pedal_digits_two_and_three /  'well-developed' 'reduced disc-shaped elements if they are ossified at all',
		378 Shape_of_the_unguals_of_pedal_digits_two_and_three /  dorsoventrally_deep_with_a_proximal_articulating_surface_that_is_at_least_as_deep_as_it_is_wide dorsoventrally_flattened_with_a_proximal_articulating_surface_that_is_wider_than_deep,
		379 Length_of_the_ungual_of_pedal_digit_two /  greater_than_the_length_of_the_ungual_of_pedal_digit_one between_90_and_100_per_cent_of_the_length_of_the_ungual_of_pedal_digit_one less_than_90_per_cent_of_the_length_of_the_ungual_of_pedal_digit_one,
		380 Size_of_the_ungual_of_pedal_digit_three /  greater_than_85_per_cent_of_the_ungual_of_pedal_digit_two_in_all_linear_dimensions less_than_85_per_cent_of_the_ungual_of_pedal_digit_two_in_all_linear_dimensions,
		381 Number_of_phalanges_in_pedal_digit_four /  four fewer_than_four,
		382 Phalanges_of_pedal_digit_five /  present_ absent_ ; 
	MATRIX
	Euparkeria                          000000010?00000??00000?0?00?10100100000000100000000?000000000100100?00000000?0000000?0000?100???10?1???0020?000??000000000??10000000000100000000?00000000000???0000??000000000?00?0?00??00000000000000000000000?0?0?????????000?0020000000000??????00000000001?0?0?0000???00?0010?0000?0110000000000010000000000?02?000??0100000??1?000?100000?0000000??0?0?0010??000?0????0?00?1?100000000?00
	Marasuchus                          00????????0??0????????????0?0?????????0????????????0??????????????????????????????00???00?100??010?0???1?????????????????????????00?000100000?1?100000000010???00?0??00?000000?00???00??000?00000000?000000000??01010000000?000?0121000?0000??????????????????????????????000000000000?01000100000000000000010000000110001000000??00000010001000100100000?0?000000000?000??0?00?0?00?0??00???1
	Aardonyx                            1101?000?1001011?1?11?????111?1?0111000???????0?10??01101?0??1?01?????????1???0?????????????0?????????????????10??0?0?1?0??????11?001011011001?1??????0010?110100101101?0000011?00110001000020000010?1100??011000?01110??00?????11?????????00??00??????13101???1?10??10?????????????????1110100010011??10110?101?1111000011110001????????1101110?0???01???????????0101111?0?0010?0?2??00?0???0
	Adeopapposaurus                     10011000?100101111011?10?1101111110100001011100?001101111011111010000102001(0 1)?1011001011101110111110000?00011010?00001011(0 1)1001010111111110(0 1)100111001111002001000111011011002001110011000000000000001001101?0010000000010000000100101110001110011011110111210110011100000200001000311001000110110010?1100101100000011010000102101010100000111011001001111010000111010001111000001020001100001100
	Agnosphitys                         ?0????????0??0????????????11??0?0101000??????????????????????????????????????????????????????????????????????????????????????????00?0001000000????????????????????????????????????????????????????????0000?????????????????????????1100?00????????????????????????????????00000021002100??????????????????????????????????????????????????10??????011000100???0???????????????????????????????
	Anchisaurus                         10???00???011011???11?????111111?1010?0010110?0?00110111100110?010???????01???001101???0110?101??0?????00????????10?10?000??10000000101??1(1 2)?0111?0011???1001001111011?10000?010?001100?000??0000000??01000?0???01?00?10?????11(0 1)0??21100101100??0??1101011100100201000002000(0 1)10103100000?1111100010011?001010000101101000010(0 1)1110?01000001110111?1?01?010????10111?0?011????0?01?1?101000001001
	Antetonitrus                        ??????????????????????????????????????????????????????????????????????????????????????????????????????????????????????????????????????????????????????0?(0 1)0???????????00?000001??00(1 2)10002010121001000???1?????10?0?01100???0?0011??311000(0 1)0110??????0010?3100???1010???????0010003???0002010010001????????????1110111100111111110?11000002100101010?????????????????11111120100?????(1 2)1200?0????
	Barapasaurus                        ????????????????????????????????????????????????????????????????????????????????????????????????????????????????????????????????????1?1111211???????????1?1????00??002??100101??00201102111120121100?0(1 2)10001?1?11??1????????101?00?1???????11?????????????????????????????11110131011000111110011???11110010???????????????????1???1?1?????????1?1???????1??????????0????????????????2?1??????
	Camelotia                           ?????????????????????????????????????????????????????????????????????????????????????????????????????????????????????????????????????????????????????????1???????????0??0??001??002100000000??00?0???????????1??0??011???????????????????????????????????????????????????????????????????1??????????1??00111?111011110111?1??110???000002??????????????????????????????????????????(1 2)???000????
	Cetiosaurus                         1????????????????????????????????????????????????????????????1?1??????????????????????????????????????????????????????????????????????????????2??0011110111110100100020?2001?1??1020??1(1 2)11102010100???(1 2)??????101??00100???0111101031100100011???????1?????????????????????1111013?0210?0110?1?011??1101?00???211112??0???010?111??210100210010111?????????????????????????????????????????????
	Chindesaurus                        ??????????????????????????????????????????????????????????????????????????????????????????????????????????????????????????????????????????????????????0??????????????01?0??0?1??0?1??????000??00?????000????1?0????1000??????????????????????????????????????????????????????????0???001??????0??????????????00001011100010111000??????11111100???01?110100???????????????????????????????????
	Chromogisaurus                      ???????????????????????????????????????????????????????????????????????????????????????????????????????????????????????????????????????????????????????????????????????????????????????????????????????10000??100??1???????????????????????0??????????????????????????????0????111002202??????????????????????0??????1???10110????100000(1 2)010100010??????????????????????????????0??0???000???1
	Coloradisaurus                      ?00?1000???11011?111111???111?010111000?10???0??10?10110111100001000100?1011210110110?010011011210210011??????10?10010110100011?10001011010001?11?001100200100101?01100?00?001?1001100000000000000101?????00?0100?011???????01001011210011?????????????????1???????????????0?0?131100???011?1100200110010111000001101000010211101110000011101100??011110?001??????0001111110101020001100002100
	Efraasia                            100?10011?0110????111?111?111?1?010???001010100?00??010???01?0??1???????10?0??00?1?0??111110100010?1?0?00????????10010010???11?0110010110100001???1?11001101001011011010000001??001?00000000000000000110000010000?0110000?0?010011212000111001101012010?1100000111010001000010013100010100001000000110010110100001111000010110000010000011101?001?011010?0??01?11100001??0?0?01?1?001(0 1)00001000
	Eoraptor                            0001?0011?01?0100001100101101001010100001110100000?101001001000?110000010011?1??11?1?????1???0??1????????1????12?00000010????0?0?00?10010000001?????110000000000?1011??000??00?00???00?000??00000011??10????10??001?00??000?0100??1?10??00100??????20?00011?00010?0000010110100120002201??0??00?0???10?1011?10??0?011000010110001?00?1?0111010??1?0??0?????001????0?00?????0?0??0010000000??00
	Eucnemesaurus_fortis                ????????????????????????????????????????????????????????????????????????????????????????????????????????????????????????????????????????????????????????????????????????0???01??001100010000??00?0???????????1000?01100?????????11???????????????????????????????????????????????????????110???0??????????????01101?1010?1010110???000001110110???????????????????????????????????????????????
	Eucnemesaurus_entaxonis             ????????????????????????????????????????????????????????????????????????????????????????????????????????????????????????????????????????????????????????????????????????0?0?01??0????0???000??0000?00?1011?0?10?0?01??????????????????????????????????????????????????????0?1??13?0(0 1)0100??1??0?0?0?11?010110?1?1101110100101011010?0?????110111?1?0??0??????0??????1011112??001?(1 2)?0011000?????
	Gongxianosaurus                     1?????0????????????12??????????????????????????????????????????????????????????????????????????????????????????????????????????00???1??0?121????????????0????????????1??0??001??0??????0?0??00000???????????????0?0?1?0?000?011???2110????1?1?????????????????????????????0?100????0?????????????????????????(1 2)111?2??????0???110??1??????1?0??1???0?1?1?????1?11??010??????1?0??2?111200002000
	Guaibasaurus                        ????????????????????????????????????????????????????????????????????????????????????????????????????????????????????????????????????????????????????????????????????????0???01??011001000000??00000??0000000?0000?01?0??(0 1)00??1?????110????1?0???????0????110??0?1?00??0?0?000?01(1 2)100220110010000000010?1011000000100100001011010??100?0?11111100100?01101?000101110000000000001?01100000000001
	Herrerasaurus                       000000010?01001000000000?00?000001000000001010010001001010010110011?00011010200000010??0011000000100???001?1000??00000000??10000000000010000001010001000000100000?000010000011??0010(0 1)10000002000000100000010110000110010100?1110??01100000000000001200000010000011011010010000012000000010000010???01?01010010000101110001011000001000011000100010010010100000001100001000000010001000000000?0
	Ignavusaurus                        ???????????????????????????????????????????????????????10?1???????????????????????????????????????????????????????????000????????0?11011010001?????????????????????????10??001001011000000000?0000100?100?00?1??0?01100?100????????????0?0?00?????????????0010??????000?00001000310001001?1011001100100101?000?0111010000101?0??101??????010100???00111010?0????110????1100?00102?10???000?0?0
	Isanosaurus                         ??????????????????????????????????????????????????????????????????????????????????????????????????????????????????????????????????????????????????????0??0???????????2??10??0???????????????2?011000???????????????????????101?0?????????????????????????????????????????????????????????????????????????????211112??0???001?1?011?????????????????????????1??????????????0???????????????????
	Jingshanosaurus                     1001?000???11011111110?0??11111?1101100?100?00???1?101101?1100?0100?0????011?00000010??111100?1110?1???10?00??10?10110010???111011001010?11001????111??010??????1???10100??0011100?1???0000000000000??10???0100000001000000?0010??11201011100??00??0011?3100100?010001020000100131000002011001002??110010110?0100110100001011110??1010001110110?12011010?00???????010?1112?1?01?2000120000010?
	Leonerasaurus                       ?0????????????????????????????????????????????????????????????????????????????????????????????????????????????????????0?0????????1?110110110011???001??010?1???????1100?00?0?10000110000000??00000100?111?001???????????????0100???1100000?????????????????????????????????110103100?????????0?????11??1?1????0????????????????????????????????????????????????????10111020????????????0??????
	Lessemsaurus                        ??????????????????????????????????????????????????????????????????????????????????????????????????????????????????????????????????????????????????????0?011??0?00???101?0000011100(1 2)10000000111000000????????????????????????0001???1110010110???????0???310?????1?0??1????0010013100000?011?10001???1??10110?111011?10???11111?0???00000(0 1)1?01?1???0110110011?????????1?11?????1?2101??00??0???
	Leyesaurus                          ?001?00??10010111??11?????101?111?010000101110??00?1011110111?00100?010(0 2)001111?????????1?11101?001?0????1?10??10?00?10110???1010?11110110(0 1)0001?1???111002001001111011????0???????????????????????????????????0000?001???000??????????????????????????????????????????????????????????????????100????????????????????????????????????????????????????????????????010?????????0?102000????0???0?
	Lufengosaurus_hueni                 ?11???00??0010110?1?1111011011011101001010111001000101101111111100??1??0??00110?10100??1011101?110?1????0001000?0?0110??????111?110010110100011?00011100200110111?01101000?001110011000000000000001001101?001000000(0 1)100000000100111121101110011011110111310010120100010200001001311000020110110021011001011000010110100001021110111010001110110010011110?00001?111000111101010102000110000(1 2)(0 1)00
	Mamenchisaurus                      11000110??1111110101200?000011?110???001110?011?01011111100121?1000101112210?11000011??010??0?0???1???????????11?11(0 1)000010?01000111111111121113?0001110121010000110002?1110101010020110?01102012100000110011111111011001011111100032100100110110011011000100011?0?10?1?31?11110131011?00111110011000110100100211112??0???010?011??21010?0??0??????1010111111??????110?1????2?1??2?121211102??0
	'Massospondylus carinatus BP/1/5241'?0011000?1001011110111111111110111110000101110001011011110111100100001000010010110100101000?011111100010101?10101?0????????????0?10?1011011001?1000111?02001101?1101101?00?0011100110000000000000010?????????0?0?????0??????01001??1201001????????????????????????????????????????????????????????????????????0??????????1?11?1010?000?01100110010011010101001??11000111010??0??2?00110?00??00
	'Massospondylus carinatus BP/1/4934'?0011000?10010111111111111100101011100001011101??011011110111?00010001020010110110110101000?011111100010101???10?10011111???0010110010110110011?00?111002001101111011?10000001??00?10000000000000010??10?????0000?01????????010111?1211011100?1011?10101210?10020100000(1 2)00001001310001000?1??1001?????????????0?0?1?10?0010110????????????????????????????????????????????????????????????????
	'Ngwevu intloko BP/1/4779'          11010100?10010?1111111????1111011101000?1011100000?1011011111111000011001010110111100101010?011211110101101?0010011?11010??????0110110110100011????111?020?11011110?1??1?00?0???0??????0???0000?0010000???????????????????????0???1121?101??0???????????11?????2010?????????????????????0?1?1100?????????????1010?101000010??1????1???????????0??????0?0???0??????00011????0????2?00??000???0?
	Massospondylus_kaalae_              ?????000???010111?101?????11010?01110000101010???0?10110?001??0?????????1??000????100?010011011210?1??????????????0??0101??????011001011000000????????????????????????????????????????????????????????????????????????????????????????????????????????????????????????????????????????????????????????????????????????????????????????????????????????????????????????????????????????????????
	Melanorosaurus                      1001?10??1001011111110?101101111111???10101101001011011010011??0000001022011??0110010??0010?0110????????0?0110101101?001110?1000110?1000?1100110?010110011011010010111?0000001??00(1 2)10000000010000000?011110011010?001100????0100??21200000110??????00?0?2100101(1 2)0?0001020000100131000001011010001???1?010110?111011110011100111011100000(1 2)1101(0 1)001001101010010011100101111200001??101120000110?
	Mussaurus                           ??????????????????????????????????????????????????????????????????????????????????????????????????????????????????????????????????????????????????????00100??????10110??0000?1??00100000000?00000010??111??0111?0001110?????0110??11100011110?1?11?00101210110120100000200???0?03100010?011??1001?011??10110?10101101000000111101?100000(1 2)1101110110110101010??????0101111000001120011100001100
	Omeisaurus                          11000110?111111001012000?0101111?0?01001110?011?01011110100121?1000?01122211?11001011???0???0?0????????1????1????11100001??0?000111011111121113??001110120011010111002?1210101011020110?011020121100?021???1?1011100100?011110100032100100011??????0100001000110001001?31011110131011000111110011000111100100211012??0???010?010??210100?1?0??111?011010?11???1????11?110??2?10?20121211102?10
	Panphagia                           ?0?????????1??????????0??1????????????????????0???1????????1?11?????????10?120?111????1??????????????????????????1?0?0?10100000?10?01011000000????????00000100111?01101?000?01???01?10000?0?0000000??0????00?????????00??0??000???????????????????????????????????????????0??0?110002201?00??000????1??0??10???????????????????????001001110100???010?1010?0???????????????0??????????????????
	Pantydraco                          ?0???0??????????????(0 1)0?0????1?1??????0001010100?000101000001?0?0????????00?02100?1?10?00111001000?00???0101?000??00?01010???0000?10010110100001001??1100110101001101101?00???1????1????????????????????????0??1?00010000100?????11?1?00???????????????????????????????????00100121100001?????????0011??10110?00??????????1?1?0000??0000010?01?001??????????????????00011100000101?000000001001
	Patagosaurus                        11????????????????????????????????????????????????????????????????????????????????????????????????????????????????1?00001???????0??01111012111??????1100101100000110020?2001010?00201?02111120121?00?0210001110?1?0?100???0?111?00?2100100?11?????????????????????????????1111013101000011111001100111110010?211112??0???0011111???10100(0 1)??0??????????????????????????????????????????????????
	Plateosaurus_engelhardti            100110011101101101(0 1)1111111111010011100001010100?101101100?1100?0100?10011011??01101101?10?111?0?????????0?0101101100101101001111110010110100001100111100110100(0 1)0110110100020011100110000000000000010110100001000000010000000010011112000111001101111010111001002010000010000100131100102001010001111100101111000011110000101100010100001111111001001101010000101110001110000001011001100001000
	Plateosaurus_gracilis               ?00??0011?011011?101111???111?1?011??00?10??100??0??01000?1100??10????????????????????????????????????????????????0??0110??????111001011010?001?????1100??01???01101101?00?001?100110000000000000010?1010000100000001000?00????????1200?11100?1011?10101010000???10?????0?001001311001020010100011111001011??00001111000010110?0??10000?1??0110?????????????????????0??????????????0?0????????
	Plateosaurus_ingens                 ??????????????????????????????????????????????????????????????????????????????????????????????????????????????????????????????????????????????????????????????????????????????????????????????????????01???01???????10?????????????????????????????????????????????????????????????????????????????????????????????????????????????00?01???????????????????????????????????????????(0 1)???0?0????
	Plateosaurus_erlenbergensis         ?10110011101101011110?11111110100?110000011110001001010000010?10100?100100?1020110110111111010111001110?021101?1?10010?10100111111001011010001????????????????????????????????????????????????????????????????????????????????????????????????????????????????????????????????????????????????????????????????????????????????????????????????????????????????????????????????????????????????
	Plateosauravus                      ?????????????????????????????????????????????????????????????????????????????????????????????????????????????????????????????????????????????????????10???0100101?01101?00(1 2)0011?00110000000001000000??10???011??0??110????????0???(2 3)1110011100????????????1????????????????00100131100101?01????????11??10110?0000111100001011000??1000001110110??????0?????????????????110???0?????0??????????
	Pulanesaura                         ????????????????????????????????????????????????????????????????????????????????????????????????????????????????????????????????????10?1011011????????001?11?0100??11?????0??1??00(1 2)(0 1)?0010?0120001000?????????1111?011????0?????????????10??1?????????????????????????????????????????????????????0?11??1?11????????????????????????000002100101???????????????????????????????????????1???????
	Ruehleia                            ?????????????????????????????????????????????????????????????????????????????????????????????????????????????????????????????????????????????????????10???0????01???101?002001??00110010000011000000?11000001?0?0?0110??????01001111200011100?0100??01011101000???0??00???001001311000020??11000110110?10110?1010110100001021000??10?00?111011001?000010100???????????????????????????????????
	Sarahsaurus_aurifontanalis          ?0?1?00??1001?1101?11?????11??1?1????0?010??0100100101100101011000??0???00100?01111001?1011000?00100???00111??10?10?10010??????0110010110100011?101111011001110111011111001001010010111000001000001111100?0011000100100000010100101?2100111111101111011011111?011100001200100000311101021001110011111011011102110011010101011100101000001000100010001110110?1?11110111?11??0?01?1000?100011100
	Saturnalia                          10??????????????????????????1?1??????00?1010?0??????????????????10??????1??0??0???0?0???0?100?0?????????????????????01000???????00001001000000????????0010010010??01101?00000100001100100000000000000001000010??0??1000??0??11101111100010102?????????????????????????????00000111(0 1)0220210000000100110010010000001001(0 1)0001011000001000001010100010010010100000000100000000000010011000?000?001
	Seitaad                             ????????????????????????????????????????????????????????????????????????????????????????????????????????????????????????????????????????????????????????????????????????00?(0 1)?1??00??00?001????0000?????????????????????????0010011?110001110011?11100101310?00?2110??0???0??????????????0?1000001??????????????????????????????????0?00?11101?0???01101010?00??11?00?11????0?010???11(0 1)0000010?
	Shunosaurus                         1100011???11101101012000?0001111?0?01001110?011?01010110100020?0011?01112101?100010111?001??0??110?10??1???11011001000001110100011111110?121112??01011?1001?1?10010012?1100001011021?0??01??201210000?11??00?10111011001?111?1?000221001100?11000?1011001?000110000??1?3101111013101100011111?01100?111100100211112??0???000?011??21010?(0 1)1?0????110?101???1?1011??111?110??2?00?2?12121?102110
	Silesaurus                          00?0??010?00000??010000???0?0?01?101010??????????0010?0?????01??????????00?0?1?0?0000?00011001001100???1??????10?00?0?010????0?00000100101000010?00000000000???0010000000000010100001100000000000000??10000010000?0?0???????111?1110000100000?????????????????????????????000001000001001000000000?010100?0?1000011011000100100000100011110000000?0000000??011?1??00???00000000?0?10???000?001
	Spinophorosaurus                    1????1????????????????????????????????????0????????????0?????0?1?????????0????10111110?00?????????????????????????1??????????????1001111012?112?????11?11011?0?01?0002?110??01????(1 2)?11???1?12?1010?0?????????1??11011?00?1??1110?032(1 2)0?10??????????????????????????????????????????(1 2)????1?1???01(1 2)0?011??001??211111110?1101??0?0??20?1002??0??11?101?0?0?01???????????????????????????????????
	Staurikosaurus                      00???????????????????????????????????????????????????????????????????????????????????????????????????????????????000000000?1000?00?00001000000????????00010????00?01001?000011?000?00000000020000001??010?10110000110010????1?1???????????????????????????????????????????000000200110000110?010?00010?00000100001??000?0101?000??000001100000001????01???????????????????????????????????????
	Tazoudasaurus                       11?????????????????????????????????????????????????????01?0??1??????????(0 2)011?????1???????????????????????????????00?00000????0??10?11111012101???000??001010??????0002??100001??00200101011020121000?????????11?1?111????11?????01?2100100??????????010?210000100?0001?310?1???03101??0?111000002??11??1??1??21101111001111011?0???0010020101010?1111011111??011?????????20????????1??10?1????
	Vulcanodon                          ??????????????????????????????????????????????????????????????????????????????????????????????????????????????????????????????????????????????????????????????????????????????????(1 2)????????????????????1??????0111?0?00?0?0???1???2(1 2)10?10?011???????????????????????????????????310(1 2)?00?01111000100111110010?111011110010011?1????20?10021?0???11?10101101111011??11?10102?1001020111110?121?0
	Yunnanosaurus                       100?1000???010???001101???10111111????00101111??00??01101011110010000001?01???0?00010????????????????????????????10000010????0???00010?0?1000?1???111100(0 1)10110100?0110100000011000110000000001000000?0101?1010000?00?0??0??001?0??11200?11100??01??0011?2101100201000(0 1)020?001001310000000110100010?110010111?00101101000010110101?101000110011001?0110101000011110010?1110?0?011???11?0000110?

;

END;
BEGIN LABELS;
	CHARGROUPLABEL Chapelle_2017 COLOR = (RGB 1 0.06666667 0.81176471) ;


END;

BEGIN SETS;
	CHARPARTITION * UNTITLED  =  Chapelle_2017 :  8 15 24 32 34 43 48 58 63 68 77 -  78 87 - 90\3 91 - 94\3 96 -  104 106 111 -  112 122 136;

END;

BEGIN ASSUMPTIONS;
	TYPESET * UNTITLED   =  unord:  1 -  20 22 -  60 62 -  73 75 -  76 78 -  138 140 -  142 144 -  152 154 -  165 167 -  168 170 - 173\3 174 -  178 180 -  183 185 -  188 190 -  191 193 -  198 200 -  226 228 230 -  243 245 -  248 250 -  255 257 -  263 265 -  272 274 -  275 277 -  288 290 -  301 303 -  322 324 -  328 330 -  336 338 -  368 370 -  371 373 375 -  378 380 -  382, ord:  21 61 74 - 77\3 139 143 153 166 - 169\3 171 -  172 179 184 189 - 192\3 199 227 229 244 249 256 264 273 - 276\3 289 302 323 329 337 369 - 372\3 374 379;

END;

BEGIN MESQUITECHARMODELS;
	ProbModelSet * UNTITLED   =  'Mk1 (est.)':  1 -  382;
END;

BEGIN NOTES;

	SU  T = 29 C = 19 N = color I = 6;
	SU  T = 30 C = 19 N = color I = 6;
	SU  T = 31 C = 19 N = color I = 6;

	SU  T = 29 C = 28 N = color I = 6;
	SU  T = 30 C = 28 N = color I = 6;
	SU  T = 31 C = 28 N = color I = 6;

	SU  T = 29 C = 29 N = color I = 6;
	SU  T = 30 C = 29 N = color I = 6;
	SU  T = 31 C = 29 N = color I = 6;

	SU  T = 29 C = 33 N = color I = 6;
	SU  T = 30 C = 33 N = color I = 6;
	SU  T = 31 C = 33 N = color I = 6;

	SU  T = 29 C = 35 N = color I = 6;
	SU  T = 30 C = 35 N = color I = 6;
	SU  T = 31 C = 35 N = color I = 6;

	SU  T = 29 C = 47 N = color I = 6;
	SU  T = 30 C = 47 N = color I = 6;
	SU  T = 31 C = 47 N = color I = 6;

	SU  T = 29 C = 56 N = color I = 6;
	SU  T = 30 C = 56 N = color I = 6;
	SU  T = 31 C = 56 N = color I = 6;

	SU  T = 29 C = 58 N = color I = 6;
	SU  T = 30 C = 58 N = color I = 6;
	SU  T = 31 C = 58 N = color I = 6;

END;

BEGIN TREES[!'Parameters: Trees obtained from file MPTs.nex^n121 trees.'];
	Title Use_Trees_from_Separate_NEXUS_File;
	ID 016a788aa0fe4;
	LINK Taxa = Taxa;
	TRANSLATE
[0] 		1 Euparkeria,
[1] 		2 Marasuchus,
[2] 		3 Aardonyx,
[3] 		4 Adeopapposaurus,
[4] 		5 Agnosphitys,
[5] 		6 Anchisaurus,
[6] 		7 Antetonitrus,
[7] 		8 Barapasaurus,
[8] 		9 Camelotia,
[9] 		10 Cetiosaurus,
[10] 		11 Chindesaurus,
[11] 		12 Chromogisaurus,
[12] 		13 Coloradisaurus,
[13] 		14 Efraasia,
[14] 		15 Eoraptor,
[15] 		16 Eucnemesaurus_fortis,
[16] 		17 Eucnemesaurus_entaxonis,
[17] 		18 Gongxianosaurus,
[18] 		19 Guaibasaurus,
[19] 		20 Herrerasaurus,
[20] 		21 Ignavusaurus,
[21] 		22 Isanosaurus,
[22] 		23 Jingshanosaurus,
[23] 		24 Leonerasaurus,
[24] 		25 Lessemsaurus,
[25] 		26 Leyesaurus,
[26] 		27 Lufengosaurus_hueni,
[27] 		28 Mamenchisaurus,
[28] 		29 'Massospondylus carinatus BP/1/5241',
[29] 		30 'Massospondylus carinatus BP/1/4934',
[30] 		31 'Ngwevu intloko BP/1/4779',
[31] 		32 Massospondylus_kaalae_,
[32] 		33 Melanorosaurus,
[33] 		34 Mussaurus,
[34] 		35 Omeisaurus,
[35] 		36 Panphagia,
[36] 		37 Pantydraco,
[37] 		38 Patagosaurus,
[38] 		39 Plateosaurus_engelhardti,
[39] 		40 Plateosaurus_gracilis,
[40] 		41 Plateosaurus_ingens,
[41] 		42 Plateosaurus_erlenbergensis,
[42] 		43 Plateosauravus,
[43] 		44 Pulanesaura,
[44] 		45 Ruehleia,
[45] 		46 Sarahsaurus_aurifontanalis,
[46] 		47 Saturnalia,
[47] 		48 Seitaad,
[48] 		49 Shunosaurus,
[49] 		50 Silesaurus,
[50] 		51 Spinophorosaurus,
[51] 		52 Staurikosaurus,
[52] 		53 Tazoudasaurus,
[53] 		54 Vulcanodon,
[54] 		55 Yunnanosaurus;
	TREE tnt_1 = (1,(2,(50,((11,((36,(15,(19,(5,(37,(14,((6,(((55,(34,((3,(((7,25),(24,(18,(44,(22,((51,(38,(8,(10,(49,(28,35)))))),(53,54))))))),(9,33))),(16,17)))),((((4,26),(21,46)),(29,30)),((13,32),(27,31)))),(23,48))),((42,(41,(39,40))),(43,45))))))))),(12,47))),(20,52)))));
	TREE tnt_2 = (1,(2,(50,((11,((36,(15,(19,(5,(37,(14,((6,(((55,(34,((3,(((7,25),(24,(18,(44,(54,(22,(53,(51,(49,((8,(28,35)),(10,38))))))))))),(9,33))),(16,17)))),((((4,26),(21,46)),(29,30)),((13,32),(27,31)))),(23,48))),((42,(40,(39,41))),(43,45))))))))),(12,47))),(20,52)))));
	TREE tnt_3 = (1,(2,(50,((11,((36,(15,(19,(5,(37,(14,((6,(((55,(34,((3,(((7,25),(24,(18,(44,(54,(22,(53,(51,(49,((8,(10,38)),(28,35))))))))))),(9,33))),(16,17)))),((((4,26),(21,46)),(29,30)),((13,32),(27,31)))),(23,48))),((42,(41,(39,40))),(43,45))))))))),(12,47))),(20,52)))));
	TREE tnt_4 = (1,(2,(50,((11,((36,(15,(19,(5,(37,(14,((6,(((55,(34,((3,(16,17)),(((7,25),(24,(18,(44,(22,((51,(38,(8,(10,(49,(28,35)))))),(53,54))))))),(9,33))))),((((4,26),(21,46)),(29,30)),((13,32),(27,31)))),(23,48))),((41,(42,(39,40))),(43,45))))))))),(12,47))),(20,52)))));
	TREE tnt_5 = (1,(2,(50,((11,((36,(15,(19,(5,(37,(14,((6,(((55,(34,((3,(16,17)),(((7,25),(24,(18,(44,(54,(22,(53,(51,(49,((38,(8,10)),(28,35))))))))))),(9,33))))),((((4,26),(21,46)),(29,30)),((13,32),(27,31)))),(23,48))),((42,(40,(39,41))),(43,45))))))))),(12,47))),(20,52)))));
	TREE tnt_6 = (1,(2,(50,((11,((36,(15,(19,(5,(37,(14,((6,(((55,(34,((3,(16,17)),(((7,25),(24,(18,(44,(22,((51,(38,(8,(10,(49,(28,35)))))),(53,54))))))),(9,33))))),((((4,26),(21,46)),(29,30)),((13,32),(27,31)))),(23,48))),((42,(40,(39,41))),(43,45))))))))),(12,47))),(20,52)))));
	TREE tnt_7 = (1,(2,(50,((11,((36,(15,(19,(5,(37,(14,((6,(((55,(34,((3,(((7,25),(24,(18,(44,(54,(22,(53,(51,(49,((8,(10,38)),(28,35))))))))))),(9,33))),(16,17)))),((((4,26),(21,46)),(29,30)),((13,32),(27,31)))),(23,48))),((42,(39,(40,41))),(43,45))))))))),(12,47))),(20,52)))));
	TREE tnt_8 = (1,(2,(50,((11,((36,(15,(19,(5,(37,(14,((6,(((55,(34,((3,(16,17)),(((7,25),(24,(18,(44,(22,((51,(38,(8,(10,(49,(28,35)))))),(53,54))))))),(9,33))))),((((4,26),(21,46)),(29,30)),((13,32),(27,31)))),(23,48))),((42,(41,(39,40))),(43,45))))))))),(12,47))),(20,52)))));
	TREE tnt_9 = (1,(2,(50,((11,((36,(15,(19,(5,(37,(14,((6,(((55,(34,((3,(((7,25),(24,(18,(44,(54,(22,(53,(51,(49,((38,(8,10)),(28,35))))))))))),(9,33))),(16,17)))),((((4,26),(21,46)),(29,30)),((13,32),(27,31)))),(23,48))),((42,(39,(40,41))),(43,45))))))))),(12,47))),(20,52)))));
	TREE tnt_10 = (1,(2,(50,((11,((36,(15,(19,(5,(37,(14,((6,(((55,(34,((3,(16,17)),(((7,25),(24,(18,(44,(54,(22,(53,(51,(49,((38,(8,10)),(28,35))))))))))),(9,33))))),((((4,26),(21,46)),(29,30)),((13,32),(27,31)))),(23,48))),((41,(42,(39,40))),(43,45))))))))),(12,47))),(20,52)))));
	TREE tnt_11 = (1,(2,(50,((11,((36,(15,(19,(5,(37,(14,((6,(((55,(34,((3,(((7,25),(24,(18,(44,(54,(22,(53,(51,(49,((38,(8,10)),(28,35))))))))))),(9,33))),(16,17)))),((((4,26),(21,46)),(29,30)),((13,32),(27,31)))),(23,48))),((41,(42,(39,40))),(43,45))))))))),(12,47))),(20,52)))));
	TREE tnt_12 = (1,(2,(50,((11,((36,(15,(19,(5,(37,(14,((6,(((55,(34,((3,(((7,25),(24,(18,(44,(54,(22,(53,(51,(49,((8,(28,35)),(10,38))))))))))),(9,33))),(16,17)))),((((4,26),(21,46)),(29,30)),((13,32),(27,31)))),(23,48))),((41,(42,(39,40))),(43,45))))))))),(12,47))),(20,52)))));
	TREE tnt_13 = (1,(2,(50,((11,((36,(15,(19,(5,(37,(14,((6,(((55,(34,((3,(((7,25),(24,(18,(44,(22,((51,(38,(8,(10,(49,(28,35)))))),(53,54))))))),(9,33))),(16,17)))),((((4,26),(21,46)),(29,30)),((13,32),(27,31)))),(23,48))),((41,(42,(39,40))),(43,45))))))))),(12,47))),(20,52)))));
	TREE tnt_14 = (1,(2,(50,((11,((36,(15,(19,(5,(37,(14,((6,(((55,(34,((3,(16,17)),(((7,25),(24,(18,(44,(54,(22,(53,(51,(49,((8,(10,38)),(28,35))))))))))),(9,33))))),((((4,26),(21,46)),(29,30)),((13,32),(27,31)))),(23,48))),((42,(39,(40,41))),(43,45))))))))),(12,47))),(20,52)))));
	TREE tnt_15 = (1,(2,(50,((11,((36,(15,(19,(5,(37,(14,((6,(((55,(34,((3,(((7,25),(24,(18,(44,(54,(22,(53,(51,(49,((8,(28,35)),(10,38))))))))))),(9,33))),(16,17)))),((((4,26),(21,46)),(29,30)),((13,32),(27,31)))),(23,48))),((42,(41,(39,40))),(43,45))))))))),(12,47))),(20,52)))));
	TREE tnt_16 = (1,(2,(50,((11,((36,(15,(19,(5,(37,(14,((6,(((55,(34,((3,(16,17)),(((7,25),(24,(18,(44,(54,(22,(53,(51,(49,((8,(28,35)),(10,38))))))))))),(9,33))))),((((4,26),(21,46)),(29,30)),((13,32),(27,31)))),(23,48))),((42,(41,(39,40))),(43,45))))))))),(12,47))),(20,52)))));
	TREE tnt_17 = (1,(2,(50,((11,((36,(15,(19,(5,(37,(14,((6,(((55,(34,((3,(((7,25),(24,(18,(44,(54,(22,(53,(51,(49,((8,(28,35)),(10,38))))))))))),(9,33))),(16,17)))),(((4,26),(21,46)),(29,(30,(32,(13,(27,31))))))),(23,48))),(42,((41,(39,40)),(43,45)))))))))),(12,47))),(20,52)))));
	TREE tnt_18 = (1,(2,(50,((11,((36,(15,(19,(5,(37,(14,((6,(((55,(34,((3,(((7,25),(24,(18,(44,(54,(22,(53,(51,(49,((38,(8,10)),(28,35))))))))))),(9,33))),(16,17)))),((((4,26),(21,46)),(29,30)),((13,32),(27,31)))),(23,48))),((39,(40,41)),(45,(42,43)))))))))),(12,47))),(20,52)))));
	TREE tnt_19 = (1,(2,(50,((11,((36,(15,(19,(5,(37,(14,((6,(((55,(34,((3,(16,17)),(((7,25),(24,(18,(44,(54,(22,(53,(51,(49,((8,(28,35)),(10,38))))))))))),(9,33))))),((((4,26),(21,46)),(29,30)),((13,32),(27,31)))),(23,48))),((41,(42,(39,40))),(43,45))))))))),(12,47))),(20,52)))));
	TREE tnt_20 = (1,(2,(50,((11,((36,(15,(19,(5,(37,(14,((6,(((55,(34,((3,(((7,25),(24,(18,(44,(22,((51,(38,(8,(10,(49,(28,35)))))),(53,54))))))),(9,33))),(16,17)))),((((4,26),(21,46)),(29,30)),((13,32),(27,31)))),(23,48))),(42,((40,(39,41)),(43,45)))))))))),(12,47))),(20,52)))));
	TREE tnt_21 = (1,(2,(50,((11,((36,(15,(19,(5,(37,(14,((6,(((55,(34,((3,(16,17)),(((7,25),(24,(18,(44,(54,(22,(53,(51,(49,((38,(8,10)),(28,35))))))))))),(9,33))))),(((4,26),(21,46)),(29,(30,(13,(32,(27,31))))))),(23,48))),(42,((40,(39,41)),(43,45)))))))))),(12,47))),(20,52)))));
	TREE tnt_22 = (1,(2,(50,((11,((36,(15,(19,(5,(37,(14,((6,(((55,(34,((3,(((7,25),(24,(18,(44,(54,(22,(53,(51,(49,((38,(8,10)),(28,35))))))))))),(9,33))),(16,17)))),(((4,26),(21,46)),(29,(30,(13,(32,(27,31))))))),(23,48))),(42,((40,(39,41)),(43,45)))))))))),(12,47))),(20,52)))));
	TREE tnt_23 = (1,(2,(50,((11,((36,(15,(19,(5,(37,(14,((6,(((55,(34,((3,(((7,25),(24,(18,(44,(54,(22,(53,(51,(49,((8,(10,38)),(28,35))))))))))),(9,33))),(16,17)))),((((4,26),(21,46)),(29,30)),((13,32),(27,31)))),(23,48))),((41,(42,(39,40))),(43,45))))))))),(12,47))),(20,52)))));
	TREE tnt_24 = (1,(2,(50,((11,((36,(15,(19,(5,(37,(14,((6,(((55,(34,((3,(16,17)),(((7,25),(24,(18,(44,(54,(22,(53,(51,(49,((8,(10,38)),(28,35))))))))))),(9,33))))),((((4,26),(21,46)),(29,30)),((13,32),(27,31)))),(23,48))),((42,(41,(39,40))),(43,45))))))))),(12,47))),(20,52)))));
	TREE tnt_25 = (1,(2,(50,((11,((36,(15,(19,(5,(37,(14,((6,(((55,(34,((3,(((7,25),(24,(18,(44,(54,(22,(53,(51,(49,((8,(28,35)),(10,38))))))))))),(9,33))),(16,17)))),(((4,26),(21,46)),(29,(30,(13,(32,(27,31))))))),(23,48))),((42,(41,(39,40))),(43,45))))))))),(12,47))),(20,52)))));
	TREE tnt_26 = (1,(2,(50,((11,((36,(15,(19,(5,(37,(14,((6,(((55,(34,((3,(16,17)),(((7,25),(24,(18,(44,(54,(22,(53,(51,(49,((8,(10,38)),(28,35))))))))))),(9,33))))),((((4,26),(21,46)),(29,30)),((13,32),(27,31)))),(23,48))),((40,(39,41)),(42,(43,45)))))))))),(12,47))),(20,52)))));
	TREE tnt_27 = (1,(2,(50,((11,((36,(15,(19,(5,(37,(14,((6,(((55,(34,((3,(16,17)),(((7,25),(24,(18,(44,(54,(22,(53,(51,(49,((8,(28,35)),(10,38))))))))))),(9,33))))),(((4,26),(21,46)),(29,(30,(13,(32,(27,31))))))),(23,48))),((42,(41,(39,40))),(43,45))))))))),(12,47))),(20,52)))));
	TREE tnt_28 = (1,(2,(50,((11,((36,(15,(19,(5,(37,(14,((6,(((55,(34,((3,(16,17)),(((7,25),(24,(18,(44,(54,(22,(53,(51,(49,((8,(28,35)),(10,38))))))))))),(9,33))))),(((4,26),(21,46)),(29,(30,(13,(32,(27,31))))))),(23,48))),((41,(39,40)),(42,(43,45)))))))))),(12,47))),(20,52)))));
	TREE tnt_29 = (1,(2,(50,((11,((36,(15,(19,(5,(37,(14,((6,(((55,(34,((3,(((7,25),(24,(18,(44,(22,((51,(38,(8,(10,(49,(28,35)))))),(53,54))))))),(9,33))),(16,17)))),(((4,26),(21,46)),(29,(30,(32,(13,(27,31))))))),(23,48))),(42,((41,(39,40)),(43,45)))))))))),(12,47))),(20,52)))));
	TREE tnt_30 = (1,(2,(50,((11,((36,(15,(19,(5,(37,(14,((6,(((55,(34,((3,(16,17)),(((7,25),(24,(18,(44,(54,(22,(53,(51,(49,((8,(28,35)),(10,38))))))))))),(9,33))))),(((4,26),(21,46)),(29,(30,(32,(13,(27,31))))))),(23,48))),((42,(41,(39,40))),(43,45))))))))),(12,47))),(20,52)))));
	TREE tnt_31 = (1,(2,(50,((11,((36,(15,(19,(5,(37,(14,((6,(((55,(34,((3,(((7,25),(24,(18,(44,(22,((51,(38,(8,(10,(49,(28,35)))))),(53,54))))))),(9,33))),(16,17)))),(((4,26),(21,46)),(29,(30,(32,(13,(27,31))))))),(23,48))),((39,(40,41)),(43,(42,45)))))))))),(12,47))),(20,52)))));
	TREE tnt_32 = (1,(2,(50,((11,((36,(15,(19,(5,(37,(14,((6,(((55,(34,((3,(16,17)),(((7,25),(24,(18,(44,(22,((51,(38,(8,(10,(49,(28,35)))))),(53,54))))))),(9,33))))),(((4,26),(21,46)),(29,(30,(32,(13,(27,31))))))),(23,48))),((39,(40,41)),(43,(42,45)))))))))),(12,47))),(20,52)))));
	TREE tnt_33 = (1,(2,(50,((11,((36,(15,(19,(5,(37,(14,((6,(((55,(34,((3,(16,17)),(((7,25),(24,(18,(44,(54,(22,(53,(51,(49,((8,(28,35)),(10,38))))))))))),(9,33))))),(((4,26),(21,46)),(29,(30,(32,(13,(27,31))))))),(23,48))),(42,((41,(39,40)),(43,45)))))))))),(12,47))),(20,52)))));
	TREE tnt_34 = (1,(2,(50,((11,((36,(15,(19,(5,(37,(14,((6,(((55,(34,((3,(((7,25),(24,(18,(44,(54,(22,(53,(51,(49,((8,(28,35)),(10,38))))))))))),(9,33))),(16,17)))),((((4,26),(21,46)),(29,30)),((13,32),(27,31)))),(23,48))),((40,(39,41)),(43,(42,45)))))))))),(12,47))),(20,52)))));
	TREE tnt_35 = (1,(2,(50,((11,((36,(15,(19,(5,(37,(14,((6,(((55,(34,((3,(16,17)),(((7,25),(24,(18,(44,(54,(22,(53,(51,(49,((8,(28,35)),(10,38))))))))))),(9,33))))),((((4,26),(21,46)),(29,30)),((13,32),(27,31)))),(23,48))),(42,((41,(39,40)),(43,45)))))))))),(12,47))),(20,52)))));
	TREE tnt_36 = (1,(2,(50,((11,((36,(15,(19,(5,(37,(14,((6,(((55,(34,((3,(16,17)),(((7,25),(24,(18,(44,(54,(22,(53,(51,(49,((8,(28,35)),(10,38))))))))))),(9,33))))),((((4,26),(21,46)),(29,30)),((13,32),(27,31)))),(23,48))),((40,(39,41)),(43,(42,45)))))))))),(12,47))),(20,52)))));
	TREE tnt_37 = (1,(2,(50,((11,((36,(15,(19,(5,(37,(14,((6,(((55,(34,((3,(16,17)),(((7,25),(24,(18,(44,(54,(22,(53,(51,(49,((8,(10,38)),(28,35))))))))))),(9,33))))),((((4,26),(21,46)),(29,30)),((13,32),(27,31)))),(23,48))),((41,(39,40)),(43,(42,45)))))))))),(12,47))),(20,52)))));
	TREE tnt_38 = (1,(2,(50,((11,((36,(15,(19,(5,(37,(14,((6,(((55,(34,((3,(((7,25),(24,(18,(44,(54,(22,(53,(51,(49,((38,(8,10)),(28,35))))))))))),(9,33))),(16,17)))),((((4,26),(21,46)),(29,30)),((13,32),(27,31)))),(23,48))),((42,(41,(39,40))),(43,45))))))))),(12,47))),(20,52)))));
	TREE tnt_39 = (1,(2,(50,((11,((36,(15,(19,(5,(37,(14,((6,(((55,(34,((3,(16,17)),(((7,25),(24,(18,(44,(54,(22,(53,(51,(49,((38,(8,10)),(28,35))))))))))),(9,33))))),((((4,26),(21,46)),(29,30)),((13,32),(27,31)))),(23,48))),((39,(40,41)),(45,(42,43)))))))))),(12,47))),(20,52)))));
	TREE tnt_40 = (1,(2,(50,((11,((36,(15,(19,(5,(37,(14,((6,(((55,(34,((3,(((7,25),(24,(18,(44,(54,(22,(53,(51,(49,((8,(28,35)),(10,38))))))))))),(9,33))),(16,17)))),(((4,26),(21,46)),(29,(30,(32,(13,(27,31))))))),(23,48))),((41,(42,(39,40))),(43,45))))))))),(12,47))),(20,52)))));
	TREE tnt_41 = (1,(2,(50,((11,((36,(15,(19,(5,(37,(14,((6,(((55,(34,((3,(16,17)),(((7,25),(24,(18,(44,(54,(22,(53,(51,(49,((38,(8,10)),(28,35))))))))))),(9,33))))),(((4,26),(21,46)),(29,(30,(32,(13,(27,31))))))),(23,48))),((41,(42,(39,40))),(43,45))))))))),(12,47))),(20,52)))));
	TREE tnt_42 = (1,(2,(50,((11,((36,(15,(19,(5,(37,(14,((6,(((55,(34,((3,(((7,25),(24,(18,(44,(54,(22,(53,(51,(49,((8,(10,38)),(28,35))))))))))),(9,33))),(16,17)))),(((4,26),(21,46)),(29,(30,(32,(13,(27,31))))))),(23,48))),((41,(39,40)),(42,(43,45)))))))))),(12,47))),(20,52)))));
	TREE tnt_43 = (1,(2,(50,((11,((36,(15,(19,(5,(37,(14,((6,(((55,(34,((3,(((7,25),(24,(18,(44,(54,(22,(53,(51,(49,((38,(8,10)),(28,35))))))))))),(9,33))),(16,17)))),(((4,26),(21,46)),(29,(30,(32,(13,(27,31))))))),(23,48))),((41,(39,40)),(42,(43,45)))))))))),(12,47))),(20,52)))));
	TREE tnt_44 = (1,(2,(50,((11,((36,(15,(19,(5,(37,(14,((6,(((55,(34,((3,(((7,25),(24,(18,(44,(54,(22,(53,(51,(49,((38,(8,10)),(28,35))))))))))),(9,33))),(16,17)))),(((4,26),(21,46)),(29,(30,(32,(13,(27,31))))))),(23,48))),(42,((40,(39,41)),(43,45)))))))))),(12,47))),(20,52)))));
	TREE tnt_45 = (1,(2,(50,((11,((36,(15,(19,(5,(37,(14,((6,(((55,(34,((3,(16,17)),(((7,25),(24,(18,(44,(54,(22,(53,(51,(49,((38,(8,10)),(28,35))))))))))),(9,33))))),(((4,26),(21,46)),(29,(30,(13,(32,(27,31))))))),(23,48))),((41,(42,(39,40))),(43,45))))))))),(12,47))),(20,52)))));
	TREE tnt_46 = (1,(2,(50,((11,((36,(15,(19,(5,(37,(14,((6,(((55,(34,((3,(16,17)),(((7,25),(24,(18,(44,(54,(22,(53,(51,(49,((8,(10,38)),(28,35))))))))))),(9,33))))),(((4,26),(21,46)),(29,(30,(13,(32,(27,31))))))),(23,48))),((42,(39,(40,41))),(43,45))))))))),(12,47))),(20,52)))));
	TREE tnt_47 = (1,(2,(50,((11,((36,(15,(19,(5,(37,(14,((6,(((55,(34,((3,(16,17)),(((7,25),(24,(18,(44,(54,(22,(53,(51,(49,((8,(28,35)),(10,38))))))))))),(9,33))))),(((4,26),(21,46)),(29,(30,(32,(13,(27,31))))))),(23,48))),((41,(42,(39,40))),(43,45))))))))),(12,47))),(20,52)))));
	TREE tnt_48 = (1,(2,(50,((11,((36,(15,(19,(5,(37,(14,((6,(((55,(34,((3,(((7,25),(24,(18,(44,(54,(22,(53,(51,(49,((8,(10,38)),(28,35))))))))))),(9,33))),(16,17)))),(((4,26),(21,46)),(29,(30,(32,(13,(27,31))))))),(23,48))),(((39,40),(41,42)),(43,45))))))))),(12,47))),(20,52)))));
	TREE tnt_49 = (1,(2,(50,((11,((36,(15,(19,(5,(37,(14,((6,(((55,(34,((3,(((7,25),(24,(18,(44,(22,((51,(38,(8,(10,(49,(28,35)))))),(53,54))))))),(9,33))),(16,17)))),(((4,26),(21,46)),(29,(30,(13,(32,(27,31))))))),(23,48))),((42,(40,(39,41))),(43,45))))))))),(12,47))),(20,52)))));
	TREE tnt_50 = (1,(2,(50,((11,((36,(15,(19,(5,(37,(14,((6,(((55,(34,((3,(((7,25),(24,(18,(44,(54,(22,(53,(51,(49,((38,(8,10)),(28,35))))))))))),(9,33))),(16,17)))),(((4,26),(21,46)),(29,(30,(13,(32,(27,31))))))),(23,48))),(((39,40),(41,42)),(43,45))))))))),(12,47))),(20,52)))));
	TREE tnt_51 = (1,(2,(50,((11,((36,(15,(19,(5,(37,(14,((6,(((55,(34,((3,(16,17)),(((7,25),(24,(18,(44,(22,((51,(38,(8,(10,(49,(28,35)))))),(53,54))))))),(9,33))))),(((4,26),(21,46)),(29,(30,(32,(13,(27,31))))))),(23,48))),(42,((40,(39,41)),(43,45)))))))))),(12,47))),(20,52)))));
	TREE tnt_52 = (1,(2,(50,((11,((36,(15,(19,(5,(37,(14,((6,(((55,(34,((3,(((7,25),(24,(18,(44,(22,((51,(38,(8,(10,(49,(28,35)))))),(53,54))))))),(9,33))),(16,17)))),(((4,26),(21,46)),(29,(30,(32,(13,(27,31))))))),(23,48))),((41,(42,(39,40))),(43,45))))))))),(12,47))),(20,52)))));
	TREE tnt_53 = (1,(2,(50,((11,((36,(15,(19,(5,(37,(14,((6,(((55,(34,((3,(16,17)),(((7,25),(24,(18,(44,(54,(22,(53,(51,(49,((8,(10,38)),(28,35))))))))))),(9,33))))),((((4,26),(21,46)),(29,30)),((13,32),(27,31)))),(23,48))),((41,(42,(39,40))),(43,45))))))))),(12,47))),(20,52)))));
	TREE tnt_54 = (1,(2,(50,((11,((36,(15,(19,(5,(37,(14,((6,(((55,(34,((3,(16,17)),(((7,25),(24,(18,(44,(54,(22,(53,(51,(49,((8,(10,38)),(28,35))))))))))),(9,33))))),(((4,26),(21,46)),(29,(30,(32,(13,(27,31))))))),(23,48))),(42,((39,(40,41)),(43,45)))))))))),(12,47))),(20,52)))));
	TREE tnt_55 = (1,(2,(50,((11,((36,(15,(19,(5,(37,(14,((6,(((55,(34,((3,(16,17)),(((7,25),(24,(18,(44,(22,((51,(38,(8,(10,(49,(28,35)))))),(53,54))))))),(9,33))))),((((4,26),(21,46)),(29,30)),((13,32),(27,31)))),(23,48))),((41,(39,40)),(45,(42,43)))))))))),(12,47))),(20,52)))));
	TREE tnt_56 = (1,(2,(50,((11,((36,(15,(19,(5,(37,(14,((6,(((55,(34,((3,(16,17)),(((7,25),(24,(18,(44,(54,(22,(53,(51,(49,((38,(8,10)),(28,35))))))))))),(9,33))))),((((4,26),(21,46)),(29,30)),((13,32),(27,31)))),(23,48))),((42,(41,(39,40))),(43,45))))))))),(12,47))),(20,52)))));
	TREE tnt_57 = (1,(2,(50,((11,((36,(15,(19,(5,(37,(14,((6,(((55,(34,((3,(16,17)),(((7,25),(24,(18,(44,(22,((51,(38,(8,(10,(49,(28,35)))))),(53,54))))))),(9,33))))),((((4,26),(21,46)),(29,30)),((13,32),(27,31)))),(23,48))),((41,(39,40)),(42,(43,45)))))))))),(12,47))),(20,52)))));
	TREE tnt_58 = (1,(2,(50,((11,((36,(15,(19,(5,(37,(14,((6,(((55,(34,((3,(16,17)),(((7,25),(24,(18,(44,(54,(22,(53,(51,(49,((38,(8,10)),(28,35))))))))))),(9,33))))),((((4,26),(21,46)),(29,30)),((13,32),(27,31)))),(23,48))),((41,(39,40)),(42,(43,45)))))))))),(12,47))),(20,52)))));
	TREE tnt_59 = (1,(2,(50,((11,((36,(15,(19,(5,(37,(14,((6,(((55,(34,((3,(16,17)),(((7,25),(24,(18,(44,(54,(22,(53,(51,(49,((8,(28,35)),(10,38))))))))))),(9,33))))),((((4,26),(21,46)),(29,30)),((13,32),(27,31)))),(23,48))),((41,(39,40)),(42,(43,45)))))))))),(12,47))),(20,52)))));
	TREE tnt_60 = (1,(2,(50,((11,((36,(15,(19,(5,(37,(14,((6,(((55,(34,((3,(((7,25),(24,(18,(44,(22,((51,(38,(8,(10,(49,(28,35)))))),(53,54))))))),(9,33))),(16,17)))),((((4,26),(21,46)),(29,30)),((13,32),(27,31)))),(23,48))),((41,(39,40)),(43,(42,45)))))))))),(12,47))),(20,52)))));
	TREE tnt_61 = (1,(2,(50,((11,((36,(15,(19,(5,(37,(14,((6,(((55,(34,((3,(((7,25),(24,(18,(44,(22,((51,(38,(8,(10,(49,(28,35)))))),(53,54))))))),(9,33))),(16,17)))),(((4,26),(21,46)),(29,(30,(13,(32,(27,31))))))),(23,48))),((42,(41,(39,40))),(43,45))))))))),(12,47))),(20,52)))));
	TREE tnt_62 = (1,(2,(50,((11,((36,(15,(19,(5,(37,(14,((6,(((55,(34,((3,(((7,25),(24,(18,(44,(22,((51,(38,(8,(10,(49,(28,35)))))),(53,54))))))),(9,33))),(16,17)))),(((4,26),(21,46)),(29,(30,(32,(13,(27,31))))))),(23,48))),((42,(41,(39,40))),(43,45))))))))),(12,47))),(20,52)))));
	TREE tnt_63 = (1,(2,(50,((11,((36,(15,(19,(5,(37,(14,((6,(((55,(34,((3,(((7,25),(24,(18,(44,(22,((51,(38,(8,(10,(49,(28,35)))))),(53,54))))))),(9,33))),(16,17)))),((((4,26),(21,46)),(29,30)),((13,32),(27,31)))),(23,48))),((41,(39,40)),(42,(43,45)))))))))),(12,47))),(20,52)))));
	TREE tnt_64 = (1,(2,(50,((11,((36,(15,(19,(5,(37,(14,((6,(((55,(34,((3,(((7,25),(24,(18,(44,(54,(22,(53,(51,(49,((8,(28,35)),(10,38))))))))))),(9,33))),(16,17)))),(((4,26),(21,46)),(29,(30,(13,(32,(27,31))))))),(23,48))),((42,(40,(39,41))),(43,45))))))))),(12,47))),(20,52)))));
	TREE tnt_65 = (1,(2,(50,((11,((36,(15,(19,(5,(37,(14,((6,(((55,(34,((3,(((7,25),(24,(18,(44,(54,(22,(53,(51,(49,((8,(28,35)),(10,38))))))))))),(9,33))),(16,17)))),((((4,26),(21,46)),(29,30)),((13,32),(27,31)))),(23,48))),((40,(39,41)),(42,(43,45)))))))))),(12,47))),(20,52)))));
	TREE tnt_66 = (1,(2,(50,((11,((36,(15,(19,(5,(37,(14,((6,(((55,(34,((3,(((7,25),(24,(18,(44,(54,(22,(53,(51,(49,((8,(10,38)),(28,35))))))))))),(9,33))),(16,17)))),((((4,26),(21,46)),(29,30)),((13,32),(27,31)))),(23,48))),((41,(39,40)),(43,(42,45)))))))))),(12,47))),(20,52)))));
	TREE tnt_67 = (1,(2,(50,((11,((36,(15,(19,(5,(37,(14,((6,(((55,(34,((3,(((7,25),(24,(18,(44,(54,(22,(53,(51,(49,((8,(10,38)),(28,35))))))))))),(9,33))),(16,17)))),(((4,26),(21,46)),(29,(30,(13,(32,(27,31))))))),(23,48))),((42,(41,(39,40))),(43,45))))))))),(12,47))),(20,52)))));
	TREE tnt_68 = (1,(2,(50,((11,((36,(15,(19,(5,(37,(14,((6,(((55,(34,((3,(((7,25),(24,(18,(44,(54,(22,(53,(51,(49,((8,(10,38)),(28,35))))))))))),(9,33))),(16,17)))),(((4,26),(21,46)),(29,(30,(32,(13,(27,31))))))),(23,48))),((42,(41,(39,40))),(43,45))))))))),(12,47))),(20,52)))));
	TREE tnt_69 = (1,(2,(50,((11,((36,(15,(19,(5,(37,(14,((6,(((55,(34,((3,(((7,25),(24,(18,(44,(54,(22,(53,(51,(49,((8,(10,38)),(28,35))))))))))),(9,33))),(16,17)))),((((4,26),(21,46)),(29,30)),((13,32),(27,31)))),(23,48))),((41,(39,40)),(42,(43,45)))))))))),(12,47))),(20,52)))));
	TREE tnt_70 = (1,(2,(50,((11,((36,(15,(19,(5,(37,(14,((6,(((55,(34,((3,(16,17)),(((7,25),(24,(18,(44,(22,((51,(38,(8,(10,(49,(28,35)))))),(53,54))))))),(9,33))))),(((4,26),(21,46)),(29,(30,(13,(32,(27,31))))))),(23,48))),((41,(42,(39,40))),(43,45))))))))),(12,47))),(20,52)))));
	TREE tnt_71 = (1,(2,(50,((11,((36,(15,(19,(5,(37,(14,((6,(((55,(34,((3,(16,17)),(((7,25),(24,(18,(44,(22,((51,(38,(8,(10,(49,(28,35)))))),(53,54))))))),(9,33))))),(((4,26),(21,46)),(29,(30,(32,(13,(27,31))))))),(23,48))),((41,(42,(39,40))),(43,45))))))))),(12,47))),(20,52)))));
	TREE tnt_72 = (1,(2,(50,((11,((36,(15,(19,(5,(37,(14,((6,(((55,(34,((3,(16,17)),(((7,25),(24,(18,(44,(54,(22,(53,(51,(49,((38,(8,10)),(28,35))))))))))),(9,33))))),(((4,26),(21,46)),(29,(30,(32,(13,(27,31))))))),(23,48))),((42,(40,(39,41))),(43,45))))))))),(12,47))),(20,52)))));
	TREE tnt_73 = (1,(2,(50,((11,((36,(15,(19,(5,(37,(14,((6,(((55,(34,((3,(16,17)),(((7,25),(24,(18,(44,(22,((51,(38,(8,(10,(49,(28,35)))))),(53,54))))))),(9,33))))),(((4,26),(21,46)),(29,(30,(13,(32,(27,31))))))),(23,48))),((42,(40,(39,41))),(43,45))))))))),(12,47))),(20,52)))));
	TREE tnt_74 = (1,(2,(50,((11,((36,(15,(19,(5,(37,(14,((6,(((55,(34,((3,(((7,25),(24,(18,(44,(54,(22,(53,(51,(49,((8,(10,38)),(28,35))))))))))),(9,33))),(16,17)))),(((4,26),(21,46)),(29,(30,(13,(32,(27,31))))))),(23,48))),((42,(39,(40,41))),(43,45))))))))),(12,47))),(20,52)))));
	TREE tnt_75 = (1,(2,(50,((11,((36,(15,(19,(5,(37,(14,((6,(((55,(34,((3,(((7,25),(24,(18,(44,(54,(22,(53,(51,(49,((8,(10,38)),(28,35))))))))))),(9,33))),(16,17)))),(((4,26),(21,46)),(29,(30,(32,(13,(27,31))))))),(23,48))),((42,(39,(40,41))),(43,45))))))))),(12,47))),(20,52)))));
	TREE tnt_76 = (1,(2,(50,((11,((36,(15,(19,(5,(37,(14,((6,(((55,(34,((3,(16,17)),(((7,25),(24,(18,(44,(22,((51,(38,(8,(10,(49,(28,35)))))),(53,54))))))),(9,33))))),(((4,26),(21,46)),(29,(30,(13,(32,(27,31))))))),(23,48))),((42,(41,(39,40))),(43,45))))))))),(12,47))),(20,52)))));
	TREE tnt_77 = (1,(2,(50,((11,((36,(15,(19,(5,(37,(14,((6,(((55,(34,((3,(16,17)),(((7,25),(24,(18,(44,(22,((51,(38,(8,(10,(49,(28,35)))))),(53,54))))))),(9,33))))),(((4,26),(21,46)),(29,(30,(32,(13,(27,31))))))),(23,48))),((42,(41,(39,40))),(43,45))))))))),(12,47))),(20,52)))));
	TREE tnt_78 = (1,(2,(50,((11,((36,(15,(19,(5,(37,(14,((6,(((55,(34,((3,(((7,25),(24,(18,(44,(54,(22,(53,(51,(49,((38,(8,10)),(28,35))))))))))),(9,33))),(16,17)))),((((4,26),(21,46)),(29,30)),((13,32),(27,31)))),(23,48))),((39,(40,41)),(42,(43,45)))))))))),(12,47))),(20,52)))));
	TREE tnt_79 = (1,(2,(50,((11,((36,(15,(19,(5,(37,(14,((6,(((55,(34,((3,(((7,25),(24,(18,(44,(54,(22,(53,(51,(49,((38,(8,10)),(28,35))))))))))),(9,33))),(16,17)))),(((4,26),(21,46)),(29,(30,(32,(13,(27,31))))))),(23,48))),((41,(42,(39,40))),(43,45))))))))),(12,47))),(20,52)))));
	TREE tnt_80 = (1,(2,(50,((11,((36,(15,(19,(5,(37,(14,((6,(((55,(34,((3,(((7,25),(24,(18,(44,(54,(22,(53,(51,(49,((8,(28,35)),(10,38))))))))))),(9,33))),(16,17)))),(((4,26),(21,46)),(29,(30,(13,(32,(27,31))))))),(23,48))),((41,(42,(39,40))),(43,45))))))))),(12,47))),(20,52)))));
	TREE tnt_81 = (1,(2,(50,((11,((36,(15,(19,(5,(37,(14,((6,(((55,(34,((3,(((7,25),(24,(18,(44,(22,((51,(38,(8,(10,(49,(28,35)))))),(53,54))))))),(9,33))),(16,17)))),(((4,26),(21,46)),(29,(30,(13,(32,(27,31))))))),(23,48))),((41,(42,(39,40))),(43,45))))))))),(12,47))),(20,52)))));
	TREE tnt_82 = (1,(2,(50,((11,((36,(15,(19,(5,(37,(14,((6,(((55,(34,((3,(((7,25),(24,(18,(44,(54,(22,(53,(51,(49,((8,(28,35)),(10,38))))))))))),(9,33))),(16,17)))),(((4,26),(21,46)),(29,(30,(32,(13,(27,31))))))),(23,48))),((42,(41,(39,40))),(43,45))))))))),(12,47))),(20,52)))));
	TREE tnt_83 = (1,(2,(50,((11,((36,(15,(19,(5,(37,(14,((6,(((55,(34,((3,(((7,25),(24,(18,(44,(54,(22,(53,(51,(49,((8,(28,35)),(10,38))))))))))),(9,33))),(16,17)))),(((4,26),(21,46)),(29,(30,(32,(13,(27,31))))))),(23,48))),((41,(39,40)),(43,(42,45)))))))))),(12,47))),(20,52)))));
	TREE tnt_84 = (1,(2,(50,((11,((36,(15,(19,(5,(37,(14,((6,(((55,(34,((3,(((7,25),(24,(18,(44,(54,(22,(53,(51,(49,((8,(28,35)),(10,38))))))))))),(9,33))),(16,17)))),(((4,26),(21,46)),(29,(30,(32,(13,(27,31))))))),(23,48))),((41,(39,40)),(42,(43,45)))))))))),(12,47))),(20,52)))));
	TREE tnt_85 = (1,(2,(50,((11,((36,(15,(19,(5,(37,(14,((6,(((55,(34,((3,(((7,25),(24,(18,(44,(54,(22,(53,(51,(49,((38,(8,10)),(28,35))))))))))),(9,33))),(16,17)))),(((4,26),(21,46)),(29,(30,(13,(32,(27,31))))))),(23,48))),((39,(40,41)),(45,(42,43)))))))))),(12,47))),(20,52)))));
	TREE tnt_86 = (1,(2,(50,((11,((36,(15,(19,(5,(37,(14,((6,(((55,(34,((3,(((7,25),(24,(18,(44,(54,(22,(53,(51,(49,((38,(8,10)),(28,35))))))))))),(9,33))),(16,17)))),(((4,26),(21,46)),(29,(30,(32,(13,(27,31))))))),(23,48))),((39,(40,41)),(45,(42,43)))))))))),(12,47))),(20,52)))));
	TREE tnt_87 = (1,(2,(50,((11,((36,(15,(19,(5,(37,(14,((6,(((55,(34,((3,(16,17)),(((7,25),(24,(18,(44,(54,(22,(53,(51,(49,((8,(28,35)),(10,38))))))))))),(9,33))))),(((4,26),(21,46)),(29,(30,(13,(32,(27,31))))))),(23,48))),((41,(42,(39,40))),(43,45))))))))),(12,47))),(20,52)))));
	TREE tnt_88 = (1,(2,(50,((11,((36,(15,(19,(5,(37,(14,((6,(((55,(34,((3,(16,17)),(((7,25),(24,(18,(44,(54,(22,(53,(51,(49,((8,(28,35)),(10,38))))))))))),(9,33))))),(((4,26),(21,46)),(29,(30,(13,(32,(27,31))))))),(23,48))),(42,((40,(39,41)),(43,45)))))))))),(12,47))),(20,52)))));
	TREE tnt_89 = (1,(2,(50,((11,((36,(15,(19,(5,(37,(14,((6,(((55,(34,((3,(16,17)),(((7,25),(24,(18,(44,(54,(22,(53,(51,(49,((38,(8,10)),(28,35))))))))))),(9,33))))),(((4,26),(21,46)),(29,(30,(13,(32,(27,31))))))),(23,48))),((40,(39,41)),(43,(42,45)))))))))),(12,47))),(20,52)))));
	TREE tnt_90 = (1,(2,(50,((11,((36,(15,(19,(5,(37,(14,((6,(((55,(34,((3,(16,17)),(((7,25),(24,(18,(44,(54,(22,(53,(51,(49,((38,(8,10)),(28,35))))))))))),(9,33))))),(((4,26),(21,46)),(29,(30,(13,(32,(27,31))))))),(23,48))),((40,(39,41)),(42,(43,45)))))))))),(12,47))),(20,52)))));
	TREE tnt_91 = (1,(2,(50,((11,((36,(15,(19,(5,(37,(14,((6,(((55,(34,((3,(((7,25),(24,(18,(44,(54,(22,(53,(51,(49,((38,(8,10)),(28,35))))))))))),(9,33))),(16,17)))),(((4,26),(21,46)),(29,(30,(13,(32,(27,31))))))),(23,48))),((40,(39,41)),(42,(43,45)))))))))),(12,47))),(20,52)))));
	TREE tnt_92 = (1,(2,(50,((11,((36,(15,(19,(5,(37,(14,((6,(((55,(34,((3,(((7,25),(24,(18,(44,(54,(22,(53,(51,(49,((8,(10,38)),(28,35))))))))))),(9,33))),(16,17)))),(((4,26),(21,46)),(29,(30,(13,(32,(27,31))))))),(23,48))),((41,(42,(39,40))),(43,45))))))))),(12,47))),(20,52)))));
	TREE tnt_93 = (1,(2,(50,((11,((36,(15,(19,(5,(37,(14,((6,(((55,(34,((3,(16,17)),(((7,25),(24,(18,(44,(54,(22,(53,(51,(49,((8,(10,38)),(28,35))))))))))),(9,33))))),(((4,26),(21,46)),(29,(30,(13,(32,(27,31))))))),(23,48))),((42,(41,(39,40))),(43,45))))))))),(12,47))),(20,52)))));
	TREE tnt_94 = (1,(2,(50,((11,((36,(15,(19,(5,(37,(14,((6,(((55,(34,((3,(16,17)),(((7,25),(24,(18,(44,(54,(22,(53,(51,(49,((8,(10,38)),(28,35))))))))))),(9,33))))),(((4,26),(21,46)),(29,(30,(32,(13,(27,31))))))),(23,48))),((42,(41,(39,40))),(43,45))))))))),(12,47))),(20,52)))));
	TREE tnt_95 = (1,(2,(50,((11,((36,(15,(19,(5,(37,(14,((6,(((55,(34,((3,(((7,25),(24,(18,(44,(54,(22,(53,(51,(49,((38,(8,10)),(28,35))))))))))),(9,33))),(16,17)))),(((4,26),(21,46)),(29,(30,(13,(32,(27,31))))))),(23,48))),((42,(41,(39,40))),(43,45))))))))),(12,47))),(20,52)))));
	TREE tnt_96 = (1,(2,(50,((11,((36,(15,(19,(5,(37,(14,((6,(((55,(34,((3,(((7,25),(24,(18,(44,(54,(22,(53,(51,(49,((8,(28,35)),(10,38))))))))))),(9,33))),(16,17)))),(((4,26),(21,46)),(29,(30,(13,(32,(27,31))))))),(23,48))),((41,(39,40)),(43,(42,45)))))))))),(12,47))),(20,52)))));
	TREE tnt_97 = (1,(2,(50,((11,((36,(15,(19,(5,(37,(14,((6,(((55,(34,((3,(((7,25),(24,(18,(44,(54,(22,(53,(51,(49,((8,(28,35)),(10,38))))))))))),(9,33))),(16,17)))),(((4,26),(21,46)),(29,(30,(13,(32,(27,31))))))),(23,48))),((41,(39,40)),(42,(43,45)))))))))),(12,47))),(20,52)))));
	TREE tnt_98 = (1,(2,(50,((11,((36,(15,(19,(5,(37,(14,((6,(((55,(34,((3,(16,17)),(((7,25),(24,(18,(44,(54,(22,(53,(51,(49,((8,(10,38)),(28,35))))))))))),(9,33))))),(((4,26),(21,46)),(29,(30,(13,(32,(27,31))))))),(23,48))),((40,(39,41)),(42,(43,45)))))))))),(12,47))),(20,52)))));
	TREE tnt_99 = (1,(2,(50,((11,((36,(15,(19,(5,(37,(14,((6,(((55,(34,((3,(16,17)),(((7,25),(24,(18,(44,(54,(22,(53,(51,(49,((8,(10,38)),(28,35))))))))))),(9,33))))),(((4,26),(21,46)),(29,(30,(32,(13,(27,31))))))),(23,48))),((40,(39,41)),(42,(43,45)))))))))),(12,47))),(20,52)))));
	TREE tnt_100 = (1,(2,(50,((11,((36,(15,(19,(5,(37,(14,((6,(((55,(34,((3,(16,17)),(((7,25),(24,(18,(44,(54,(22,(53,(51,(49,((38,(8,10)),(28,35))))))))))),(9,33))))),(((4,26),(21,46)),(29,(30,(13,(32,(27,31))))))),(23,48))),((42,(41,(39,40))),(43,45))))))))),(12,47))),(20,52)))));
	TREE tnt_101 = (1,(2,(50,((11,((36,(15,(19,(5,(37,(14,((6,(((55,(34,((3,(16,17)),(((7,25),(24,(18,(44,(54,(22,(53,(51,(49,((8,(28,35)),(10,38))))))))))),(9,33))))),(((4,26),(21,46)),(29,(30,(13,(32,(27,31))))))),(23,48))),((41,(39,40)),(43,(42,45)))))))))),(12,47))),(20,52)))));
	TREE tnt_102 = (1,(2,(50,((11,((36,(15,(19,(5,(37,(14,((6,(((55,(34,((3,(16,17)),(((7,25),(24,(18,(44,(54,(22,(53,(51,(49,((8,(28,35)),(10,38))))))))))),(9,33))))),(((4,26),(21,46)),(29,(30,(32,(13,(27,31))))))),(23,48))),((41,(39,40)),(42,(43,45)))))))))),(12,47))),(20,52)))));
	TREE tnt_103 = (1,(2,(50,((11,((36,(15,(19,(5,(37,(14,((6,(((55,(34,((3,(((7,25),(24,(18,(44,(22,((51,(38,(8,(10,(49,(28,35)))))),(53,54))))))),(9,33))),(16,17)))),(((4,26),(21,46)),(29,(30,(32,(13,(27,31))))))),(23,48))),((41,(39,40)),(42,(43,45)))))))))),(12,47))),(20,52)))));
	TREE tnt_104 = (1,(2,(50,((11,((36,(15,(19,(5,(37,(14,((6,(((55,(34,((3,(16,17)),(((7,25),(24,(18,(44,(54,(22,(53,(51,(49,((38,(8,10)),(28,35))))))))))),(9,33))))),(((4,26),(21,46)),(29,(30,(32,(13,(27,31))))))),(23,48))),((42,(41,(39,40))),(43,45))))))))),(12,47))),(20,52)))));
	TREE tnt_105 = (1,(2,(50,((11,((36,(15,(19,(5,(37,(14,((6,(((55,(34,((3,(16,17)),(((7,25),(24,(18,(44,(54,(22,(53,(51,(49,((8,(28,35)),(10,38))))))))))),(9,33))))),(((4,26),(21,46)),(29,(30,(32,(13,(27,31))))))),(23,48))),((41,(39,40)),(43,(42,45)))))))))),(12,47))),(20,52)))));
	TREE tnt_106 = (1,(2,(50,((11,((36,(15,(19,(5,(37,(14,((6,(((55,(34,((3,(((7,25),(24,(18,(44,(22,((51,(38,(8,(10,(49,(28,35)))))),(53,54))))))),(9,33))),(16,17)))),(((4,26),(21,46)),(29,(30,(13,(32,(27,31))))))),(23,48))),((39,(40,41)),(43,(42,45)))))))))),(12,47))),(20,52)))));
	TREE tnt_107 = (1,(2,(50,((11,((36,(15,(19,(5,(37,(14,((6,(((55,(34,((3,(16,17)),(((7,25),(24,(18,(44,(22,((51,(38,(8,(10,(49,(28,35)))))),(53,54))))))),(9,33))))),(((4,26),(21,46)),(29,(30,(13,(32,(27,31))))))),(23,48))),((39,(40,41)),(43,(42,45)))))))))),(12,47))),(20,52)))));
	TREE tnt_108 = (1,(2,(50,((11,((36,(15,(19,(5,(37,(14,((6,(((55,(34,((3,(16,17)),(((7,25),(24,(18,(44,(22,((51,(38,(8,(10,(49,(28,35)))))),(53,54))))))),(9,33))))),(((4,26),(21,46)),(29,(30,(32,(13,(27,31))))))),(23,48))),((39,(40,41)),(42,(43,45)))))))))),(12,47))),(20,52)))));
	TREE tnt_109 = (1,(2,(50,((11,((36,(15,(19,(5,(37,(14,((6,(((55,(34,((3,(16,17)),(((7,25),(24,(18,(44,(54,(22,(53,(51,(49,((8,(10,38)),(28,35))))))))))),(9,33))))),(((4,26),(21,46)),(29,(30,(13,(32,(27,31))))))),(23,48))),((41,(39,40)),(43,(42,45)))))))))),(12,47))),(20,52)))));
	TREE tnt_110 = (1,(2,(50,((11,((36,(15,(19,(5,(37,(14,((6,(((55,(34,((3,(16,17)),(((7,25),(24,(18,(44,(54,(22,(53,(51,(49,((8,(10,38)),(28,35))))))))))),(9,33))))),(((4,26),(21,46)),(29,(30,(32,(13,(27,31))))))),(23,48))),((41,(39,40)),(43,(42,45)))))))))),(12,47))),(20,52)))));
	TREE tnt_111 = (1,(2,(50,((11,((36,(15,(19,(5,(37,(14,((6,(((55,(34,((3,(((7,25),(24,(18,(44,(54,(22,(53,(51,(49,((38,(8,10)),(28,35))))))))))),(9,33))),(16,17)))),(((4,26),(21,46)),(29,(30,(32,(13,(27,31))))))),(23,48))),((42,(41,(39,40))),(43,45))))))))),(12,47))),(20,52)))));
	TREE tnt_112 = (1,(2,(50,((11,((36,(15,(19,(5,(37,(14,((6,(((55,(34,((3,(16,17)),(((7,25),(24,(18,(44,(54,(22,(53,(51,(49,((38,(8,10)),(28,35))))))))))),(9,33))))),(((4,26),(21,46)),(29,(30,(32,(13,(27,31))))))),(23,48))),((39,(40,41)),(45,(42,43)))))))))),(12,47))),(20,52)))));
	TREE tnt_113 = (1,(2,(50,((11,((36,(15,(19,(5,(37,(14,((6,(((55,(34,((3,(16,17)),(((7,25),(24,(18,(44,(54,(22,(53,(51,(49,((8,(10,38)),(28,35))))))))))),(9,33))))),(((4,26),(21,46)),(29,(30,(32,(13,(27,31))))))),(23,48))),((41,(42,(39,40))),(43,45))))))))),(12,47))),(20,52)))));
	TREE tnt_114 = (1,(2,(50,((11,((36,(15,(19,(5,(37,(14,((6,(((55,(34,((3,(16,17)),(((7,25),(24,(18,(44,(54,(22,(53,(51,(49,((38,(8,10)),(28,35))))))))))),(9,33))))),(((4,26),(21,46)),(29,(30,(32,(13,(27,31))))))),(23,48))),((41,(39,40)),(42,(43,45)))))))))),(12,47))),(20,52)))));
	TREE tnt_115 = (1,(2,(50,((11,((36,(15,(19,(5,(37,(14,((6,(((55,(34,((3,(((7,25),(24,(18,(44,(54,(22,(53,(51,(49,((8,(10,38)),(28,35))))))))))),(9,33))),(16,17)))),(((4,26),(21,46)),(29,(30,(13,(32,(27,31))))))),(23,48))),((41,(39,40)),(42,(43,45)))))))))),(12,47))),(20,52)))));
	TREE tnt_116 = (1,(2,(50,((11,((36,(15,(19,(5,(37,(14,((6,(((55,(34,((3,(16,17)),(((7,25),(24,(18,(44,(54,(22,(53,(51,(49,((8,(10,38)),(28,35))))))))))),(9,33))))),(((4,26),(21,46)),(29,(30,(13,(32,(27,31))))))),(23,48))),((41,(42,(39,40))),(43,45))))))))),(12,47))),(20,52)))));
	TREE tnt_117 = (1,(2,(50,((11,((36,(15,(19,(5,(37,(14,((6,(((55,(34,((3,(((7,25),(24,(18,(44,(54,(22,(53,(51,(49,((8,(10,38)),(28,35))))))))))),(9,33))),(16,17)))),(((4,26),(21,46)),(29,(30,(32,(13,(27,31))))))),(23,48))),((41,(39,40)),(43,(42,45)))))))))),(12,47))),(20,52)))));
	TREE tnt_118 = (1,(2,(50,((11,((36,(15,(19,(5,(37,(14,((6,(((55,(34,((3,(((7,25),(24,(18,(44,(22,((51,(38,(8,(10,(49,(28,35)))))),(53,54))))))),(9,33))),(16,17)))),(((4,26),(21,46)),(29,(30,(13,(32,(27,31))))))),(23,48))),((40,(39,41)),(42,(43,45)))))))))),(12,47))),(20,52)))));
	TREE tnt_119 = (1,(2,(50,((11,((36,(15,(19,(5,(37,(14,((6,(((55,(34,((3,(16,17)),(((7,25),(24,(18,(44,(22,((51,(38,(8,(10,(49,(28,35)))))),(53,54))))))),(9,33))))),(((4,26),(21,46)),(29,(30,(13,(32,(27,31))))))),(23,48))),((41,(39,40)),(42,(43,45)))))))))),(12,47))),(20,52)))));
	TREE tnt_120 = (1,(2,(50,((11,((36,(15,(19,(5,(37,(14,((6,(((55,(34,((3,(((7,25),(24,(18,(44,(54,(22,(53,(51,(49,((8,(10,38)),(28,35))))))))))),(9,33))),(16,17)))),(((4,26),(21,46)),(29,(30,(13,(32,(27,31))))))),(23,48))),((41,(39,40)),(43,(42,45)))))))))),(12,47))),(20,52)))));
	TREE tnt_121 = (1,(2,(50,((11,((36,(15,(19,(5,(37,(14,((6,(((55,(34,(3,(((7,25),(24,(18,(44,(22,53,54,(51,(8,10,38,49,(28,35)))))))),(9,33)),(16,17)))),(29,30,((4,26),(21,46)),(13,32,(27,31)))),(23,48))),(39,40,41,42,43,45)))))))),(12,47))),(20,52)))));

END;


Begin MESQUITE;
		MESQUITESCRIPTVERSION 2;
		TITLE AUTO;
		tell ProjectCoordinator;
		timeSaved 1556800518103;
		getEmployee #mesquite.minimal.ManageTaxa.ManageTaxa;
		tell It;
			setID 0 8117553567634190490;
			tell It;
				setDefaultOrder  0 2 3 4 5 6 7 8 10 11 12 13 14 15 16 17 126 19 20 21 22 23 24 25 26 27 60 29 33 34 30 93 63 63 66 68 69 70 71 72 73 107 74 76 77 101 79 80 81 82 84 84 85 89 90;
				attachments ;
			endTell;
		endTell;
		getEmployee #mesquite.charMatrices.ManageCharacters.ManageCharacters;
		tell It;
			setID 0 5596113319455200056;
			tell It;
				setDefaultOrder  0 1 2 3 4 5 6 7 8 9 10 11 17 12 14 14 15 17 18 19 20 21 25 23 25 26 27 28 29 35 36 31 36 33 36 37 38 39 40 41 44 45 42 45 46 49 51 47 51 52 53 56 57 58 61 62 63 59 63 66 67 68 64 68 72 73 74 69 74 75 76 77 83 84 85 86 79 80 85 86 87 88 89 98 125 127 90 126 127 105 96 128 128 99 127 101 104 102 104 112 105 106 107 108 120 110 120 121 122 123 115 123 124 125 128 129 130 131 132 133 134 126 134 135 136 137 138 139 142 143 144 145 146 147 148 140 148 149 150 151 152 153 154 155 156 157 158 159 160 161 162 163 164 165 166 168 169 170 171 172 173 174 175 176 177 178 179 180 181 182 183 184 185 186 187 188 189 190 191 192 193 194 195 196 197 198 199 200 201 202 203 204 205 206 207 208 209 210 211 212 213 214 215 217 218 219 223 224 224 225 226 227 228 229 232 233 233 234 235 236 237 238 239 240 241 244 245 245 246 247 248 249 250 251 254 255 255 256 257 258 259 260 261 262 263 264 265 266 269 270 270 274 274 275 276 277 278 279 280 281 282 283 284 285 286 287 288 289 290 291 292 293 294 295 296 297 298 299 300 301 302 303 304 305 306 307 308 309 310 311 312 313 314 315 316 317 318 319 320 321 322 323 324 325 326 327 328 329 330 331 332 333 334 335 336 337 342 343 344 345 338 339 344 345 346 347 348 353 349 353 354 355 356 357 358 359 360 361 362 363 364 367 368 369 370 371 372 365 372 373 374 375 378 381 394 395 394 376 396 397 397 388 381 396 383 396 397 386 397 398 399 400 401 402 403 404 405 406 407 410 411 412;
				attachments ;
			endTell;
			mqVersion 331;
			checksumv 0 3 924972427 null  getNumChars 382 numChars 382 getNumTaxa 55 numTaxa 55   short true   bits 15   states 15   sumSquaresStatesOnly 30825.0 sumSquares 30825.0 longCompressibleToShort false usingShortMatrix true   NumFiles 1 NumMatrices 1;
			mqVersion;
		endTell;
		getWindow;
		tell It;
			suppress;
			setResourcesState false false 100;
			setPopoutState 400;
			setExplanationSize 0;
			setAnnotationSize 0;
			setFontIncAnnot 0;
			setFontIncExp 0;
			setSize 1920 940;
			setLocation -9 0;
			setFont SanSerif;
			setFontSize 10;
			getToolPalette;
			tell It;
			endTell;
			desuppress;
		endTell;
		getEmployee  #mesquite.trees.BasicTreeWindowCoord.BasicTreeWindowCoord;
		tell It;
			makeTreeWindow #8117553567634190490  #mesquite.trees.BasicTreeWindowMaker.BasicTreeWindowMaker;
			tell It;
				suppressEPCResponse;
				setTreeSource  #mesquite.trees.StoredTrees.StoredTrees;
				tell It;
					setTreeBlock 1;
					setTreeBlockID 016a788aa0fe4;
					toggleUseWeights off;
				endTell;
				setAssignedID 1023.1556800514691.2762474340935428187;
				getTreeWindow;
				tell It;
					setExplanationSize 30;
					setAnnotationSize 20;
					setFontIncAnnot 0;
					setFontIncExp 0;
					setSize 1820 868;
					setLocation -9 0;
					setFont SanSerif;
					setFontSize 10;
					getToolPalette;
					tell It;
					endTell;
					setActive;
					getTreeDrawCoordinator #mesquite.trees.BasicTreeDrawCoordinator.BasicTreeDrawCoordinator;
				tell It;
					suppress;
					setTreeDrawer  #mesquite.trees.SquareLineTree.SquareLineTree;
					tell It;
						setNodeLocs #mesquite.trees.NodeLocsStandard.NodeLocsStandard;
						tell It;
							branchLengthsToggle off;
							toggleScale on;
							toggleBroadScale off;
							toggleCenter on;
							toggleEven on;
							setFixedTaxonDistance 0;
						endTell;
						setEdgeWidth 4;
						showEdgeLines on;
						orientUp;
					endTell;
					setBackground White;
					setBranchColor Black;
					showNodeNumbers off;
					showBranchColors on;
					labelBranchLengths off;
					centerBrLenLabels on;
					showBrLensUnspecified on;
					showBrLenLabelsOnTerminals on;
					setBrLenLabelColor 0 0 255;
					setNumBrLenDecimals 6;
					desuppress;
					getEmployee #mesquite.trees.BasicDrawTaxonNames.BasicDrawTaxonNames;
					tell It;
						setColor Black;
						toggleColorPartition off;
						toggleColorAssigned on;
						toggleShadePartition off;
						toggleShowFootnotes on;
						toggleNodeLabels on;
						toggleCenterNodeNames off;
						toggleShowNames on;
						namesAngle ?;
					endTell;
				endTell;
					setTreeNumber 1;
					setDrawingSizeMode 0;
					toggleLegendFloat on;
					scale 0;
					toggleTextOnTree off;
					togglePrintName on;
					showWindow;
				endTell;
				desuppressEPCResponse;
				getEmployee #mesquite.trees.ColorBranches.ColorBranches;
				tell It;
					setColor Red;
					removeColor off;
				endTell;
				getEmployee #mesquite.ornamental.BranchNotes.BranchNotes;
				tell It;
					setAlwaysOn off;
				endTell;
				getEmployee #mesquite.ornamental.ColorTreeByPartition.ColorTreeByPartition;
				tell It;
					colorByPartition off;
				endTell;
				getEmployee #mesquite.ornamental.DrawTreeAssocDoubles.DrawTreeAssocDoubles;
				tell It;
					setOn on;
					toggleShow consensusFrequency;
					toggleShow bootstrapFrequency;
					toggleShow posteriorProbability;
					toggleShow consensusFrequency;
					toggleShow posteriorProbability;
					toggleShow bootstrapFrequency;
					setDigits 4;
					setThreshold ?;
					writeAsPercentage off;
					toggleCentred off;
					toggleHorizontal on;
					toggleWhiteEdges on;
					toggleShowOnTerminals on;
					setFontSize 10;
					setOffset 0  0;
				endTell;
				getEmployee #mesquite.ornamental.DrawTreeAssocStrings.DrawTreeAssocStrings;
				tell It;
					setOn on;
					toggleCentred on;
					toggleHorizontal on;
					setFontSize 10;
					setOffset 0  0;
					toggleShowOnTerminals on;
				endTell;
				getEmployee #mesquite.trees.TreeInfoValues.TreeInfoValues;
				tell It;
					panelOpen false;
				endTell;
			endTell;
		endTell;
		getEmployee  #mesquite.charMatrices.BasicDataWindowCoord.BasicDataWindowCoord;
		tell It;
			showDataWindow #5596113319455200056 #mesquite.charMatrices.BasicDataWindowMaker.BasicDataWindowMaker;
			tell It;
				getWindow;
				tell It;
					getTable;
					tell It;
						rowNamesWidth 112;
					endTell;
					setExplanationSize 70;
					setAnnotationSize 40;
					setFontIncAnnot 0;
					setFontIncExp 0;
					setSize 1820 808;
					setLocation -9 0;
					setFont SanSerif;
					setFontSize 10;
					getToolPalette;
					tell It;
						setTool mesquite.charMatrices.BasicDataWindowMaker.BasicDataWindow.ibeam;
					endTell;
					setTool mesquite.charMatrices.BasicDataWindowMaker.BasicDataWindow.ibeam;
					colorCells  #mesquite.charMatrices.ColorCells.ColorCells;
				tell It;
					setColor Orange;
					removeColor off;
				endTell;
					colorRowNames  #mesquite.charMatrices.ColorCells.ColorCells;
				tell It;
					setColor Orange;
					removeColor off;
				endTell;
					colorColumnNames  #mesquite.charMatrices.CharGroupColor.CharGroupColor;
					colorText  #mesquite.charMatrices.NoColor.NoColor;
					setBackground White;
					toggleShowNames off;
					toggleShowTaxonNames on;
					toggleTight off;
					toggleThinRows off;
					toggleShowChanges on;
					toggleSeparateLines off;
					toggleShowStates on;
					toggleAutoWCharNames on;
					toggleAutoTaxonNames off;
					toggleShowDefaultCharNames off;
					toggleConstrainCW on;
					toggleBirdsEye off;
					toggleShowPaleGrid off;
					toggleShowPaleCellColors off;
					toggleShowPaleExcluded off;
					togglePaleInapplicable on;
					toggleShowBoldCellText off;
					toggleAllowAutosize on;
					toggleColorsPanel off;
					toggleDiagonal on;
					setDiagonalHeight 80;
					toggleLinkedScrolling on;
					toggleScrollLinkedTables off;
				endTell;
				showWindow;
				getWindow;
				tell It;
					forceAutosize;
				endTell;
				getEmployee #mesquite.charMatrices.AlterData.AlterData;
				tell It;
					toggleBySubmenus off;
				endTell;
				getEmployee #mesquite.charMatrices.ColorByState.ColorByState;
				tell It;
					setStateLimit 9;
					toggleUniformMaximum on;
				endTell;
				getEmployee #mesquite.categ.StateNamesEditor.StateNamesEditor;
				tell It;
					makeWindow;
					tell It;
						getTable;
						tell It;
							rowNamesWidth 433;
						endTell;
						setExplanationSize 30;
						setAnnotationSize 40;
						setFontIncAnnot 0;
						setFontIncExp 0;
						setSize 1820 848;
						setLocation -9 0;
						setFont SanSerif;
						setFontSize 10;
						getToolPalette;
						tell It;
							setTool mesquite.categ.StateNamesEditor.StateNamesWindow.ibeam;
						endTell;
						rowsAreCharacters on;
						toggleConstrainChar on;
						toggleConstrainCharNum 3;
						togglePanel off;
						toggleSummaryPanel off;
					endTell;
					showWindow;
				endTell;
				getEmployee #mesquite.categ.StateNamesStrip.StateNamesStrip;
				tell It;
					showStrip off;
				endTell;
				getEmployee #mesquite.charMatrices.AnnotPanel.AnnotPanel;
				tell It;
					togglePanel on;
				endTell;
				getEmployee #mesquite.charMatrices.CharReferenceStrip.CharReferenceStrip;
				tell It;
					showStrip off;
				endTell;
				getEmployee #mesquite.charMatrices.QuickKeySelector.QuickKeySelector;
				tell It;
					autotabOff;
				endTell;
				getEmployee #mesquite.charMatrices.SelSummaryStrip.SelSummaryStrip;
				tell It;
					showStrip off;
				endTell;
				getEmployee #mesquite.categ.SmallStateNamesEditor.SmallStateNamesEditor;
				tell It;
					panelOpen true;
				endTell;
			endTell;
		endTell;
		getEmployee  #mesquite.charMatrices.ManageCharacters.ManageCharacters;
		tell It;
			showCharacters #5596113319455200056 #mesquite.lists.CharacterList.CharacterList;
			tell It;
				setData 0;
				getWindow;
				tell It;
					useTargetValue off;
					setTargetValue ;
					newAssistant  #mesquite.lists.DefaultCharOrder.DefaultCharOrder;
					newAssistant  #mesquite.lists.CharListInclusion.CharListInclusion;
					newAssistant  #mesquite.lists.CharListPartition.CharListPartition;
					newAssistant  #mesquite.stochchar.CharListProbModels.CharListProbModels;
					newAssistant  #mesquite.parsimony.CharListParsModels.CharListParsModels;
					getTable;
					tell It;
						rowNamesWidth 817;
					endTell;
					setExplanationSize 30;
					setAnnotationSize 20;
					setFontIncAnnot 0;
					setFontIncExp 0;
					setSize 1820 868;
					setLocation -9 0;
					setFont SanSerif;
					setFontSize 10;
					getToolPalette;
					tell It;
						setTool mesquite.lists.CharacterList.CharacterListWindow.arrow;
					endTell;
				endTell;
				showWindow;
				getEmployee #mesquite.lists.CharListAnnotPanel.CharListAnnotPanel;
				tell It;
					togglePanel off;
				endTell;
			endTell;
		endTell;
		endTell;
end;
